# Supplementary material for: Bromodomain Inhibition Attenuates the Progression and Sensitizes the Chemosensitivity of Osteosarcoma by Repressing GP130/STAT3 Signaling
Source: Front Oncol. 2021 Jun 8;11:642134. doi: 10.3389/fonc.2021.642134 (PMC8219214; doi:10.3389/fonc.2021.642134)
Supplement: Supplementary file 2 [file DataSheet_2.xls]

## Sheet: gene.count.matrix
seq_id	143b870_1	143b870_2	143bcon_1	143bcon_2	HOS870_1	HOS870_2	HOScon_1	HOScon_2
ENSG00000000003	518.07	596	1114	1182	832	772	994	991
ENSG00000000005	0	0	0	0	0	0	3	0
ENSG00000000419	1850	1897	1899	1834	1810	1726	1487	1400
ENSG00000000457	279.2	293.61	235.35	241.18	233.32	227.48	186.56	178.01
ENSG00000000460	318.8	325.41	836.65	853.82	759.68	760.52	1191.44	1188.36
ENSG00000000938	0	1	0	0	0	0	0	0
ENSG00000000971	13	12	28.58	20.98	63	60	52	82
ENSG00000001036	713.92	641.79	1274.82	1309.84	1960.83	1995.97	3117.91	2983.83
ENSG00000001084	2941.79	2856	1039	1121	4168	3975	1437	1397
ENSG00000001167	2129	2452	926	1135	3443	3471	1856	1714
ENSG00000001460	72	63	171	160	196	192	511	515
ENSG00000001461	377	398	487	527	750	728	1299	1206
ENSG00000001497	2258	2457	4068	4360	2188	2375	3032	2738
ENSG00000001561	301	327	343	331	341	396	320	294
ENSG00000001617	331	330	180	227	1894	2010	744	766
ENSG00000001626	2	0	1	5	0	2	1	2
ENSG00000001629	1054	1317	1025	1224	3527	3644	3309	3386
ENSG00000001630	2470.22	2644.62	3089	2981	3545	3777.96	3022	2860.99
ENSG00000001631	296.95	302.77	784	961.64	459.91	508	973.57	1108.69
ENSG00000002016	282	279.22	314	360	229	213	245	298
ENSG00000002079	23	19	82	77	232	242	426	454
ENSG00000002330	221.78	252.69	371.88	397.33	464.39	504.94	926.52	767.79
ENSG00000002549	2114	2214	1941	1880	2892	2964	1921	1970
ENSG00000002586	1387	1359	2069	1904	1811	1886	1882	1822
ENSG00000002587	0	0	0	0	0	1	0	1
ENSG00000002726	0	0	0	0	17	13	20	29
ENSG00000002745	2	1	8	4	0	0	0	0
ENSG00000002746	42.83	34	118.9	170	45	34	77	90
ENSG00000002822	1775	1943	2172	2578	3303	3335	2711	2618
ENSG00000002834	5563	6026	6543	7140.08	11798	13293	13333	13341
ENSG00000002919	734	805	446	474	693	718	566	508
ENSG00000002933	1	2	1	0	11	10	14	15
ENSG00000003056	3730.58	3838.04	3635.34	3978.39	6356.09	6705.38	6475.18	6392.01
ENSG00000003096	264	274	415	564	101	77	161	146
ENSG00000003137	26	29	121	155	405	399	1257	1161
ENSG00000003147	165	162	224	201	35	22	43	36
ENSG00000003249	108	86	495	575	127	128	199	192
ENSG00000003393	2092	2570	1289	1606	2496	2572	1092	1227
ENSG00000003400	2	2	2	0	30	20	76	67
ENSG00000003402	368.17	426.83	1654.58	1989.64	191.1	177.88	1077.63	1114.6
ENSG00000003436	206	187.63	882	1039.08	408.05	436.48	877.84	930.17
ENSG00000003509	546.03	467.12	465.24	518.37	599.49	491.08	497.62	539.18
ENSG00000003756	3078.76	3562.97	2430.25	2739.41	2888.22	2837.41	2324.39	2395.55
ENSG00000003987	23.27	24.16	24	28	8.71	32.36	27.53	14.97
ENSG00000003989	1053	1363	1099	1327	712	724	677	631
ENSG00000004059	1484	1441	1724	1696	1502	1551	1792	1679
ENSG00000004139	521.08	527.84	444.3	575.42	30.48	22.87	105.77	76.71
ENSG00000004142	2284	2204	2890	3339	2718	2631	3261	2984
ENSG00000004399	719	761	716	1010	6811	7064	5411	5523
ENSG00000004455	3161	3305	4382.92	4517	3484.62	3281.91	4220.69	3928
ENSG00000004468	0	0	2	0	0	1	0	4
ENSG00000004478	3963	3946	5151	5557	10467	10619	9473	9198
ENSG00000004487	3272	3273	3645	4343	4217	4294	3486	3333
ENSG00000004534	2383.29	2543	1748.52	2017.13	2733	2947.16	2035.18	2158
ENSG00000004660	128	121	266	290	301	346	521	468
ENSG00000004700	2576.62	2793.12	2514.01	2539.29	3028.33	3027.37	2498.54	2541.81
ENSG00000004766	236	301	541	597	445	435	909	960
ENSG00000004776	9	12	8	7	18	16.88	20	17
ENSG00000004777	94	120	133	169	235	259	476	416
ENSG00000004779	1597	1571	2494	2281	1078	898	1186	973
ENSG00000004799	2	5	7	5	60	71	78	65
ENSG00000004809	0	0	0	0	0	2	6	2
ENSG00000004838	15	7	6	13	16	19	25	8
ENSG00000004846	0	2	0	0	0	0	1	3
ENSG00000004848	1	0	2	7	0	0	0	0
ENSG00000004864	419	471	1810	1782	819	837	1599	1792
ENSG00000004866	364	340.94	647.97	722.96	368	391.95	438.86	381
ENSG00000004897	1982	2124	3080	3677	3343	3242	3421	3230
ENSG00000004939	0	0	0	0	0	0	1	0
ENSG00000004948	0	1	0	0	7	14	11	9
ENSG00000004961	460	503	591	632	426	429	398	431
ENSG00000004975	2636	2728	2107	2497	1425	1525	1087	1119
ENSG00000005001	0	0	0	0	0	0	0	0
ENSG00000005007	6387	7274	4317	5503	5344	5557	3319	3184
ENSG00000005020	433	478	602	689	9	7	6	7
ENSG00000005022	20888	21498	22447	21996	10514	9903.96	9043.93	8337.98
ENSG00000005059	356	288	656	639	485	430	482	453
ENSG00000005073	48.94	44.66	516.42	463.37	35.45	40.49	306.58	269.41
ENSG00000005075	976.89	1020.49	1242.71	1309.35	1336.8	1232.27	1606.7	1181.78
ENSG00000005100	1292	1405	2199	2872	924	976	1501	1456
ENSG00000005102	2	0	0	0	0	3	0	2
ENSG00000005108	9	6	23	29	7	11	13	14
ENSG00000005156	182.61	127.61	602.01	681.97	616.65	569.21	1239.4	1275.36
ENSG00000005175	2279	2506	2539	2787	2198	2010	1326	1322
ENSG00000005187	4	7	4.02	4.01	8.31	14	24.28	9.57
ENSG00000005189	233	325	365	383	154	122	180	209
ENSG00000005194	1500	1487	1654	1650	1122	1097	1302	1142
ENSG00000005206	921.13	1175.97	522.32	609	802	930.59	473	436
ENSG00000005238	485	511	445	451	671	640	780	850
ENSG00000005243	1	5	4	3	134	132	235	197
ENSG00000005249	649	734	701	694	2409	2560	819	813
ENSG00000005302	234	255	367	407	384	400	610	650
ENSG00000005339	1495	1932	2219	3504	2577	2492	4105	4448
ENSG00000005379	0	0	0	0	2	0	3	3
ENSG00000005381	0	1	0	0	2	0	5	4
ENSG00000005421	0	0	0	2	0	0	0	1
ENSG00000005436	444.04	377	613.98	695	474.03	518.51	484.73	538
ENSG00000005448	686	688	1157	1157	945	893	1356	1164
ENSG00000005469	152	173	124	155	592	668	547	554
ENSG00000005471	8	16	61	70	74	82	109	115
ENSG00000005483	1031	1165	891	1375	1952	2006	2074	2241
ENSG00000005486	1433	1459	739	828	3560	3497	1674	1551
ENSG00000005513	0	0	0	0	40	25	59	34
ENSG00000005700	487	528	926	1093	658	568	1249	1390
ENSG00000005801	568	620	821	846	377	393	441	452
ENSG00000005810	2512.58	3452.1	1725.11	2614.79	3832.36	3792.75	1877.35	2034.94
ENSG00000005812	1325.51	1500.72	1129.8	1248.81	1270.81	1172.19	958.07	877.81
ENSG00000005844	2	0	1	2	2	1	7	0
ENSG00000005882	154	158	261	250.6	492.52	503.24	1012.82	993.09
ENSG00000005884	4084	4247	5970	7375	23618	23943.8	31126	29831
ENSG00000005889	344	351	420	581	399	424	534	516
ENSG00000005893	3622	3918.92	3643	4098	5109	5204	3664	3846
ENSG00000005961	1	4	4	4	9	6	0	6
ENSG00000005981	0	0	0	2	1	4	1	2
ENSG00000006007	2202.23	2259.31	1184	1284	2939	3133.06	1701.93	1884
ENSG00000006015	501	557	804	740	537	510	688	585.01
ENSG00000006016	123.63	149.26	120.42	116.18	220.96	230.29	116.94	114.24
ENSG00000006025	153	165	113	79	238	267	270	252
ENSG00000006042	146	194	569	592	642	665	1372	1133
ENSG00000006047	0	1	1	3	86	82	127	127
ENSG00000006059	0	0	0	0	0	0	0	0
ENSG00000006062	476.31	606.37	859	972.86	1329.52	1407.75	732.53	661.76
ENSG00000006071	0	3	2	4	43	52	5	6
ENSG00000006116	0	0	0	0	0	0	0	0
ENSG00000006118	2428	2473	1335	1479	6560	6800	4359	3896
ENSG00000006125	2918	2884	3154	3891	9259	9620	9700	10328
ENSG00000006128	0	0	0	0	0	0	1	0
ENSG00000006194	714.6	707.73	618.49	726.31	948.69	917.11	934.94	837.29
ENSG00000006210	0	1.97	2	1	88	57	170	189
ENSG00000006282	1018	997	1456	1594	3057	3106	3716.7	3274
ENSG00000006283	56	63	26	29	278	337.05	180.18	197
ENSG00000006327	7026.73	7185.81	4994.68	5307.22	13440.6	12461.1	6167.94	5255.2
ENSG00000006377	52	61	170	163	0	0	0	0
ENSG00000006432	1382.89	1843	1223	1793	2736	2718	1454	1469
ENSG00000006451	1460	1606	1855	2093	1624	1557	1297	1295
ENSG00000006453	266.84	248.74	995	1129.87	776.46	919.26	1931.7	1931.59
ENSG00000006459	675	889	277	349	499	511	179	187
ENSG00000006468	412	594	807	1053	93	82	123	157
ENSG00000006530	713	720	670	845	684	785	735	691
ENSG00000006534	22	35.02	75	80	363	452.86	841	808.73
ENSG00000006555	1	0	1	0	1	0	0	0
ENSG00000006576	1545	1840	1428	1688	2981	3093	1661	1739
ENSG00000006606	1	0	1	0	97	72	123	97
ENSG00000006607	3225.82	3863.82	1666.88	2299.85	2671.66	2758.07	680.53	728.1
ENSG00000006611	1	0	0	0	11	5	18	7
ENSG00000006625	1662	1605.48	3041.99	2824	781	749.73	1007	939
ENSG00000006634	1902	2101.92	1352	1488	3912	3923	2126.83	2286
ENSG00000006638	8	3	26	49	24	47.75	49	50.2
ENSG00000006652	1068	962	1703	1649	815	815	722.06	647
ENSG00000006659	0	1	0	0	0	0	0	2
ENSG00000006695	615.99	561	867	954.99	201.94	208.84	388.04	336
ENSG00000006704	153	159	668	828	302	305	908	875
ENSG00000006712	1770	1968	1950	2120	3055	3387	2453	2263
ENSG00000006715	1517	1564	1518	1809	1053	1084	1282	1157
ENSG00000006740	334	354	338	346	246	317	143	166
ENSG00000006744	4086	4307	5168	6056	2119	2110	2217	2062
ENSG00000006747	22	24.01	26	25	37	59.55	45.45	44
ENSG00000006756	82	63	67	87	3	0	2	7
ENSG00000006757	0	0	0	1	108	80	121	115
ENSG00000006788	3	6	3	3	18	3	6	7
ENSG00000006831	3953	4343	2525	3107	5882	5899	3341	3318
ENSG00000006837	13.42	6.59	11.63	8.55	0.87	0	5.98	4.59
ENSG00000007001	2	0	0	0	0	1	3	1
ENSG00000007038	0	0	0	0	0	0	0	0
ENSG00000007047	776	851	523	551	1344	1281	712	720
ENSG00000007062	3	1	17	15	2	1	5	1
ENSG00000007080	2223	2286	3124	3135	1634	1773	2129	1783
ENSG00000007129	0	0	0	0	1	1	1	0
ENSG00000007168	2988	2950	4171	4644	2325	2303	2523	2654
ENSG00000007171	0	0	0	0	9	9	1	9
ENSG00000007174	0	0	0	0	1.25	4	4	8
ENSG00000007202	4990.9	6193.31	4482.66	5896.24	12081.5	12609.3	8966.87	9086.41
ENSG00000007216	0	0	0	0	0	0	0	0
ENSG00000007237	2	1	0	1	240	275.01	179.95	146.78
ENSG00000007255	89	110	63	70	72	86	52	57
ENSG00000007264	120	119	372	349	1	3	9	6
ENSG00000007306	0	0	0	0	0	0	0	0
ENSG00000007312	0	2	2	0	1	1	0	3
ENSG00000007314	0	2	0	4	0	0	9	8
ENSG00000007341	460.27	461.81	900.77	1043.55	167.29	192.71	433.74	397.8
ENSG00000007350	1	0	0	0	1	0	0	0
ENSG00000007372	171	194.04	239.46	235.38	0	0	1	1
ENSG00000007376	1577.98	1483	1647	1665	2213	2043	1600	1377
ENSG00000007384	554	546	366	471	1712	1806	916	880
ENSG00000007392	2347	2440	886	956	1598	1861	761	819
ENSG00000007402	115	103	67	65	776	786	124	136
ENSG00000007516	17	23	4	7	4691.05	5222.29	180	147.01
ENSG00000007520	519	496	1264	1114	744.95	758.71	1402	1163.99
ENSG00000007541	1236	1211	1038.67	1216.16	1858.14	1747.38	1703.81	1489
ENSG00000007545	1329.44	1400.65	840.61	619.83	913.94	982.08	563.21	761.31
ENSG00000007866	289	330	565	664	540	548	1324	1093
ENSG00000007908	0	0	0	0	0	0	0	0
ENSG00000007923	1792.64	1902.91	4331.97	4654.84	784.38	744.17	1634.68	1549.7
ENSG00000007933	0	1	0	0	18	34	19	31
ENSG00000007944	478	530	178	249	767	817	280	307
ENSG00000007952	0	0	0	0	0	0	0	1
ENSG00000007968	83	84	776	847	336	343	1194	1202
ENSG00000008018	5137	5089	6201	5747	4031	3754	4226	3626
ENSG00000008056	3	0	1	2	530	571	43	48
ENSG00000008083	645.61	803.3	492.75	632.75	1684.82	1864.89	1164.01	1254.38
ENSG00000008086	436.04	544.9	116.81	148.2	549.72	565.33	261.06	290.99
ENSG00000008118	0	0	2	1	0	1	0	0
ENSG00000008128	1497.75	1672.5	1379.48	1369.27	800.33	677.33	600.08	581.39
ENSG00000008130	2181.17	2278	2267.4	2255.49	1276.04	1201.38	1050.3	1008.36
ENSG00000008196	0	0	0	0	0	0	0	0
ENSG00000008197	0	0	0	0	0	0	0	0
ENSG00000008226	0	21.28	0	4.65	13.38	9.17	3.69	2.65
ENSG00000008256	4321	4714	2701	3084	6497	7117	3356	3502
ENSG00000008277	329	346	165	195	977	1193	193	221
ENSG00000008282	1558	1439	1997	2021	3042	3121	3193	3433
ENSG00000008283	68	65.08	499	604	522	527	1764	1788
ENSG00000008294	4557	5194	2501	3072	7948	8420	3310	3462
ENSG00000008300	412	509	373	494	612	639	968	921
ENSG00000008311	850	918	507.37	641.34	774.96	765	350	459
ENSG00000008323	5	0	0	1	0	1	1	1
ENSG00000008324	374	428	542	432	376	345	295	247
ENSG00000008382	278.8	283	144	138	401.65	371.29	199	208
ENSG00000008394	1255	1252.93	2660	2448	92	109	163	114
ENSG00000008405	1060	1187	652	707	1079	1129	701	656
ENSG00000008438	0	0	0	0	0	0	0	2
ENSG00000008441	416	446	1046	1333	1205	1233	1649	1594
ENSG00000008513	934	1162	977	1228	2435	2504	1828	1735
ENSG00000008516	11.96	18.61	38.81	44.87	23.53	24.79	28.45	18.87
ENSG00000008517	28	22	23	24	223	220	311	245
ENSG00000008710	3899.93	5435.72	1850.06	2574.62	11004.3	11315	3476.85	3277.06
ENSG00000008735	78	65	93	149	22	18	36	23
ENSG00000008838	1326.12	1392	2794	2872	899	883	1804	1709
ENSG00000008853	1250.01	1413.31	1068.15	1237.63	1153.56	1154.84	1042.01	1144.26
ENSG00000008869	1091	1239	573	763	1639	1689	875	924
ENSG00000008952	2013	2067	2395	2727	1487	1638	1962	1765
ENSG00000008988	20197	19775	23670	20748	14480	12394.1	12554	9989
ENSG00000009307	31624	33064	42913	49318	17781	18031	23494	23630
ENSG00000009335	2913	3344	2454	2879	2460	2411	1770	1749
ENSG00000009413	483.37	602.59	783.53	1118.69	700.64	679.98	1198.67	1344.79
ENSG00000009694	9.17	3	3.08	12.23	48	81	24	26
ENSG00000009709	0	0	0	0	60	78	281	304
ENSG00000009724	22	27	17	38	22	24	34	19
ENSG00000009765	0	0	0	0	0	3.43	3	4
ENSG00000009780	179	187	125	155	294	281	167	127
ENSG00000009790	0	0	6.23	3	0	0	3.8	6.33
ENSG00000009830	1021	955	1412	1654	1174	1271	1510	1530
ENSG00000009844	1748	1706	1587	1571	2008.11	1861	1774	1664
ENSG00000009950	0	0	7	3	0	2.85	2.74	1
ENSG00000009954	3499	4063	4394	5639	5149	5471	6125	6335
ENSG00000010017	1566.71	1638.56	841.27	908.7	3259.08	3476.36	1441.31	1465.65
ENSG00000010030	28	23	9	12	270.02	255.21	30.01	41
ENSG00000010072	1115.4	1066.91	707.71	745.27	794.83	771.23	488.15	516.71
ENSG00000010165	1224	1198	1614	1696	1505	1572	1953	2062
ENSG00000010219	293	272	424	373	478	388	478	440
ENSG00000010244	4984.01	5221	5315.44	5937	8631	8589	6215.67	5921.96
ENSG00000010256	6735	7023	8739	8635	5985	5972	5665	4760
ENSG00000010270	959	967	1506	1603	795	780	1130	1182.49
ENSG00000010278	955	986	1531	1366	5409	5335	4938	4786
ENSG00000010282	0	0	0	0	0	0	0	0
ENSG00000010292	5144.63	5805.23	7129.1	8983.77	12700.5	13146.5	13940.4	14310.6
ENSG00000010295	1159.39	1218.59	586.17	730.79	99.2	72.31	261.28	213.64
ENSG00000010310	10	7	16	15	19	10	10	15
ENSG00000010318	373	390	395	459	510	571	295	317
ENSG00000010319	33	41	1	2	311	296	61	85
ENSG00000010322	1480	1562	1633	1974	2099	2259	1820	1860
ENSG00000010327	4.01	25	1	2	3	10	0	2
ENSG00000010361	186.34	192.3	375.4	427.58	72.48	82.23	127.5	160.1
ENSG00000010379	0	6	1	1	4	10	6	10
ENSG00000010404	3574.3	3796.31	2812.71	3375.7	6418.19	6516.06	4506.09	4395.54
ENSG00000010438	142	134	230	217	1	0	0	0
ENSG00000010539	454	428	372	396	506	490	409	397
ENSG00000010610	5	2	7	3	6	9	8	19
ENSG00000010626	39	57.07	48	68.16	186.65	177.86	205.91	221.23
ENSG00000010671	9	9	2	7	6	2	0	0
ENSG00000010704	49	55.99	94	142	135.04	116.03	101	91
ENSG00000010803	257	306	1041	1299	409	371	926	983
ENSG00000010810	1575	1625	1026	1122	1315	1511	411	403
ENSG00000010818	214.49	269	383	524.9	431	439	999	1032
ENSG00000010932	0	0	0	0	0	0	0	0
ENSG00000011007	4121.03	4369.34	3336.69	4211.72	3960.31	3944.64	2830.69	2858.39
ENSG00000011009	989	1101	1985	1922	1876	1852	2386	2157
ENSG00000011021	902.97	972.97	1136.85	1397.96	636.79	663.76	709.89	705
ENSG00000011028	1949	2155.01	1827	2262.35	7209.72	7032.07	6413	5915.98
ENSG00000011052	47.84	66.99	34.01	49.52	36.57	85.6	90.4	77.38
ENSG00000011083	0	0	0	0	0	0	0	0
ENSG00000011105	711	795	989	1012	1444	1504	1533	1461
ENSG00000011114	1854	2225.66	1752	2511	641.17	726	753	831
ENSG00000011132	375	330	317	357	287	242	212	259
ENSG00000011143	89	60	294	348	189	192	568	522
ENSG00000011198	604	637	443	507	654	682	537	528
ENSG00000011201	65	44	23	58	1705	1587	1714	1661
ENSG00000011243	1416.89	1421.97	969.3	1032.83	1219.53	1308.47	819.41	716.24
ENSG00000011258	267	312	329	416	327	274.02	363	347
ENSG00000011260	345	359	1805	1855	794	813	1892	1802
ENSG00000011275	3584	3995.48	2953	3531	5218	5505	3930.87	4063
ENSG00000011295	1211.77	1170.61	1250.75	1326.12	767.32	802.65	523.38	431.47
ENSG00000011304	13296	13797	14007	16886	18157	18902	13417	13028
ENSG00000011332	166	231	150	206	113	124	152	171
ENSG00000011347	48	71	90	99	385	382	104	104
ENSG00000011376	1009	1103	2749	3242	519	513	1219	1198
ENSG00000011405	1591	1643	1325	1819	3626	3704	2586	2786
ENSG00000011422	3681	3466	3636	3563	3406	3446	2467	2228
ENSG00000011426	10679	11848	11403	13653	18273	18345	11860	12089
ENSG00000011451	1114	1076	1644	2251	1018	1076	1765	1701
ENSG00000011454	1406	1759	615	871	2728	2865	1260	1246
ENSG00000011465	10	14	3	16	12	20	8	14
ENSG00000011478	877	917	426	486	955	1013	631	590
ENSG00000011485	1878	1998	3372	3689	1796	1839	3356	3172
ENSG00000011523	1371	1534	771	851	1306	1268	537.56	573
ENSG00000011566	1120	1158	1275	1414	1383	1352	1182	1236
ENSG00000011590	9	7	3	4	2	4	2	8
ENSG00000011600	0	2	0	0	1	2	0	0
ENSG00000011638	96	89	215	177	248	274	200	218
ENSG00000011677	0	0	0	0	620.27	731.77	616.17	626.84
ENSG00000012048	806	991	2019	2494	1238	1168	2033	2164
ENSG00000012061	1377.37	1409.28	2069.44	2123.01	2183.27	2114.53	2757.72	2390.22
ENSG00000012124	2	5	13	4	40	57	138	114
ENSG00000012171	10	20	13	22	156	187	317	304
ENSG00000012174	280.75	351.15	602.56	728.46	265.19	255.67	494.89	460.41
ENSG00000012211	188	188	224	229	509	533	598	542.01
ENSG00000012223	0	0	0	0	21	47	50	38
ENSG00000012232	1687	1884	2189	2784	19641	20577.3	17875	18536
ENSG00000012504	0	2	0	1	1	0	3	2
ENSG00000012660	3349.27	3641.31	4959.73	5827.78	4912.14	5010.97	4953.54	5150.06
ENSG00000012779	4	16	11	2	111	77	123	136
ENSG00000012817	1	1	1	1	3	3	4	9
ENSG00000012822	594	561	361	411	1645	1605	997	1008
ENSG00000012963	3388	3738.93	2816.95	3143	1210	1223	1069	1065.92
ENSG00000012983	1318	1414	2695	2962	1541	1656	2036	2051
ENSG00000013016	253	260	525	639	1215	1324	867	762
ENSG00000013275	2976	2815	3224	3376	2950	2809	2909	2561
ENSG00000013288	960	1121	475	563	2668	2706	1748	1764
ENSG00000013293	2	1	0	0	0	1	0	0
ENSG00000013297	1620	1684	4874	5026	9	21	12	14
ENSG00000013306	3968	4038	3741	3998	7540	7452	5661	5152
ENSG00000013364	910	923	1206.06	1349.26	3576.32	3697.84	4580.9	4695.26
ENSG00000013374	734	845	680	694	823	783	700	714
ENSG00000013375	824.79	975.69	895.98	912.14	1628.2	1638.32	930.39	939.6
ENSG00000013392	74.69	76	45	57	121	102	81	74
ENSG00000013441	3231	3193	1818	1827	1449	1491	697	691
ENSG00000013503	1081	1165	826	1060	654	698	511	559
ENSG00000013523	980.63	1157.94	780.52	976.48	867.03	828.76	568.61	663.07
ENSG00000013561	724.55	696.28	789.1	827.52	694.2	782	659	547.65
ENSG00000013563	467.68	449.29	464.62	552.67	1394.15	1394.67	1396.12	1397.61
ENSG00000013573	1213.69	1388.86	1906.53	2457.4	1964.83	2128.56	2362.47	2293.3
ENSG00000013583	720	792	923	744	1471.61	1429.09	992	886.16
ENSG00000013588	482	506	1243	1473	1020	1149	3065	3140
ENSG00000013619	366	359	507	690	292	367	333	355
ENSG00000013725	0	2	0	0	1	0	2	2
ENSG00000013810	6244	7354	5938	6484	6003	6176	4470	4362
ENSG00000014123	587	547	454	501	633	642	646	664
ENSG00000014138	1923	1953.33	2307.99	2475	1611	1660	1653	1565
ENSG00000014164	1071	1028	776	1079	1624	1826	1851	1770
ENSG00000014216	2117	2254	3063	3706	3917	3996	4584	4379
ENSG00000014257	9	8	2	1	0	3	5	3
ENSG00000014641	5010	4718	5777	5394	5322	5148	4638	4420
ENSG00000014824	1625	1798	1837	1989	1605	1559	1290	1382
ENSG00000014914	125	159	738	754	189	170	449	472
ENSG00000014919	1081	1217	1455	1498	831	862	1000	1020
ENSG00000015133	785	914	773	1143	0	1	3	3
ENSG00000015153	321	315	355	419	469	465	450	463
ENSG00000015171	791.02	810.14	1655.4	2033.08	504.15	543.06	919.02	868.05
ENSG00000015285	2	12	12	17	0	10	1	13
ENSG00000015413	0	1	0	0	0	0	0	0
ENSG00000015475	545	510	947	948	374	343	717	572.98
ENSG00000015479	4189.35	4857.73	7801.93	8295.61	3974.59	3981.4	5717.14	5574.15
ENSG00000015520	1	0	0	2	1	0	1	7
ENSG00000015532	644	685	1118	1328	669	664	1465	1292
ENSG00000015568	701.67	791.86	1126.82	1377.24	2676.39	2160.7	2141.18	2307.07
ENSG00000015592	0	0	0	0	1	2	0	1
ENSG00000015676	3009	3204	2648	2974	3027	3288	2580	2459
ENSG00000016082	265	301	122	139	0	0	9	2
ENSG00000016391	74.92	63	473.62	509.95	80.83	69.68	137.97	136.96
ENSG00000016402	0	0	8	7	0	0	5	4
ENSG00000016490	0	0	0	0	0	0	0	0
ENSG00000016602	0	0	0	0	0	0	0	0
ENSG00000016864	435.88	393.62	1119.58	1087.35	505.76	463.35	981.24	995.72
ENSG00000017260	2793.11	2998.42	3256.93	3868.72	2605.75	2676.76	2896	3242.43
ENSG00000017427	0	2	0	2	5.74	3.85	1	0
ENSG00000017483	3	2	2	4	4	4	11	14
ENSG00000017797	4833	5047	3616.58	4364	4786.23	4947.8	3248	3339
ENSG00000018189	237	230	308	407	453	484	697	718
ENSG00000018236	10	2	3	15	196	175	281	342
ENSG00000018280	1	2	4	3	1	1	11	5
ENSG00000018408	2394.04	2332.01	8245.72	9295.35	1144	1078.12	972.9	954.78
ENSG00000018510	1343	1436	2773	3207	2226	2157	4638	4660
ENSG00000018607	0	0	0	0	0	0	0	0
ENSG00000018610	583	667.26	759	845	367.83	380	363	376
ENSG00000018625	0	0	0	0	4	0	7	0
ENSG00000018699	181	170	776	828	380	374	959	846
ENSG00000018869	0	0	0	0	60	80	95	106
ENSG00000019102	1	6	4	5	1	3	2	1
ENSG00000019144	599	696.63	1614.27	1998.57	1824.89	1789.1	4189.38	4600.23
ENSG00000019169	3	2	1	5	208	261	264	263
ENSG00000019186	4	5	7	9	39	36	1318	1258
ENSG00000019485	179	276	339	441	171	148	643	630
ENSG00000019505	0	0	1	1	2	2	14	20
ENSG00000019549	397	347	763	796	263	254	455	444
ENSG00000019582	13.64	40.46	11.85	21.2	34	18	18	32
ENSG00000019991	1	1	1	2	1	2	2	3
ENSG00000019995	1322.48	1497.41	910.81	1095.82	920.66	864.83	573.67	675.29
ENSG00000020129	2913	3170	1436	1938	3093	3313	1345	1330
ENSG00000020181	128.5	104.62	253.25	294.48	391.29	445.09	310.29	353.6
ENSG00000020219	0	0	0	0	0	0	0	0
ENSG00000020256	301	363	1305	1474	452	379	1229	1149
ENSG00000020426	1186	1171	1442	1298	1045	957	829	661
ENSG00000020577	609	640	841	1084	3381	3862	2615	2505
ENSG00000020633	845	769	1982	2274	1	2	0	2
ENSG00000020922	734.82	872	1308	1351	806.61	753.95	1075.95	1092.93
ENSG00000021300	1	0	2	0	28	28	22	39
ENSG00000021355	188	175	274	279	360	389	457	429
ENSG00000021461	0	0	0	0.6	0	0	0	0
ENSG00000021488	0	0	0	0	2	7	4	1
ENSG00000021574	550	510	436	508	1094	1028.86	825	818.94
ENSG00000021645	1	8.18	5	9	256.01	339.23	160.08	189.21
ENSG00000021762	406	485	521	620	572	684	660	739
ENSG00000021776	1871	2130	1664	2200	2492	2531	1870	1913
ENSG00000021826	448	597	711	1017	242	263	410	421
ENSG00000021852	0	0	0	0	0	0	0	0
ENSG00000022267	3118	3117	5086	5341	2040	2050	2887	2892
ENSG00000022277	3782	3694.82	5127	5227	1896	1857	3260	2917.93
ENSG00000022355	0	0	0	0	12	20	25	26
ENSG00000022556	0	0	1	1	0	2	0	0
ENSG00000022567	917	1122	679	853	871	943	328	313
ENSG00000022840	2813	2700	2612	3135	4147	4088	3227	3234
ENSG00000022976	275.61	324.23	1154.37	1340.8	26.97	35.34	120.35	102.85
ENSG00000023041	1505	1391	1982	1979	572	498	654	579
ENSG00000023171	11779	13137	7038	9003	217	174	685	696
ENSG00000023191	4785	5057	6035	6395	2929	2854	3198	2775
ENSG00000023228	2829.21	2920.15	4722.74	5293.78	1790.84	1632.24	2680.94	2628.25
ENSG00000023287	2331	2622	1886	2269	3515	3426	2082	2172
ENSG00000023318	998	1056	1158	1208	1817	1811	1682	1727
ENSG00000023330	3351	3527	2597	2837	3598	3465	2134	2317
ENSG00000023445	63	51	56	71	134	125	136	117
ENSG00000023516	1795	2113	1312	1686	2013	2055	1422	1504
ENSG00000023572	533	526	305	340	140	161	70	73
ENSG00000023608	760	853	867.73	780	1125	1169	1560.55	1281
ENSG00000023697	398	395	673	660	376	341	602	564
ENSG00000023734	4512	4821	4793	5150	3349	3470	3230	3063
ENSG00000023839	68	80	37	41	40	45	62	62
ENSG00000023892	25	32	177	240	15	12	39	37
ENSG00000023902	428	414	833	801	626	688	892	800
ENSG00000023909	1090	1086	826	1035.48	1248	1242	769	693
ENSG00000024048	891	979	779	960	1533	1600	1035	983
ENSG00000024422	1391	1350	1486	2005	1268	1452	2012	1953
ENSG00000024526	1454.78	1678.72	2643.98	2993.72	1213.02	1105.93	1615	1698
ENSG00000024862	215	216	260	284	251	248	303	296
ENSG00000025039	105	106	397	377	436	367	596	635
ENSG00000025156	563	726	372	441	836	749	483	477
ENSG00000025293	1792	2119	1388.12	1532	1373.35	1392	660	762
ENSG00000025423	19	14	60	74	4	6	13	11
ENSG00000025434	122	119	153	175	132	83	140	144
ENSG00000025708	74.67	51.62	115.05	118.05	56.88	32.6	113.57	70.42
ENSG00000025770	1642	1682.55	1892	1823.79	1804.11	1930	2078.2	1999
ENSG00000025772	5174	5679	8077	8924	4251	4381	4359	4304
ENSG00000025796	2237.84	2407.28	2994.8	3399.74	2092.73	2345.89	1822.33	1894.94
ENSG00000025800	2517.33	2828.16	1879	2268.6	2704.34	2815.03	2639.84	2593.12
ENSG00000026025	88476.6	89894.4	99201.6	105341	77217.8	78453.6	84511.3	80029.1
ENSG00000026036	1258.3	1340.86	1161.75	1645.2	306.33	261.77	309.8	296.39
ENSG00000026103	53	44	184.19	164	226	209	660.12	652.54
ENSG00000026297	226	183	299	277	959	1049	798.46	623
ENSG00000026508	7511	7481	13223	15250	11016	11198	11152	10684
ENSG00000026559	1773	1658	1911	2100	1172	1401	529	522
ENSG00000026652	303	270	219	256	436	443	416	401
ENSG00000026751	1	1	8	7	74	79	299	336
ENSG00000026950	17	8	40	64	63	80	364.2	360.08
ENSG00000027001	493	528	432	459	434	416	318	308
ENSG00000027075	143	170	334	434	313	367	683	617
ENSG00000027644	2	1	5	5	0	3	6	0
ENSG00000027697	907	878	561	516	823	826	577	466
ENSG00000027847	1085.7	1112.21	823.28	1058.62	914.42	882.34	829.19	788.04
ENSG00000027869	48	30	235	214	5	4	17	18
ENSG00000028116	461.7	483.86	752.19	861.27	714.57	681.76	1448.08	1398.77
ENSG00000028137	14	16	20	9	1	8	9	2
ENSG00000028203	1216.09	1282.52	1020.06	1075.69	760.23	895.59	720	741.23
ENSG00000028277	93	83	869	1027	82	77	173	144
ENSG00000028310	1344	1569.83	2066	2559.05	1024.92	1144.96	1230.31	1136.06
ENSG00000028528	2070	2353	1999	2168	4308	4475	3489	3714
ENSG00000028839	874.6	753.51	638.31	665.57	566.2	608.88	474.51	442.57
ENSG00000029153	797	805	1733	2197	852	819	1444	1517
ENSG00000029363	7727.62	8505	5426.8	6544	7018.79	6688	4001	4150
ENSG00000029364	3356.01	3776.01	2043	2248.02	3600.01	3710	2089	2078
ENSG00000029534	18	12	60	83	12	28	85	101
ENSG00000029559	0	3	0	1	2	2	0	0
ENSG00000029639	196	198	212	252	270	299	245	210
ENSG00000029725	2297.77	2518.55	2333.65	2732.06	1590.26	1708.66	1072.23	1021.79
ENSG00000029993	2891	2909	4188	4146	2155	2189	1496	1394
ENSG00000030066	1769	2128	2583	3322	2495	2414	3033	3176
ENSG00000030110	1126	1163	1322	1406	959	1072	1163	1049
ENSG00000030304	0	0	0	0	0	1	0	0
ENSG00000030419	25	26	53.99	53	60	51	222	214
ENSG00000030582	6237	6304	3633	4343	13650	13804	9454	8959
ENSG00000031003	918	1091	932	1094	1635	1649	936	1059
ENSG00000031081	123	106	340	531	243	253	1186	1286
ENSG00000031691	662.09	673.32	587.4	667.13	937.75	1068.45	1083.62	941.2
ENSG00000031698	10636	10989	6747	6808	4894	4985	3691	3555
ENSG00000031823	1770	1856	1563	1876	2463	2606	2064	1882
ENSG00000032219	586	760	482	556	777	724	662	667
ENSG00000032389	289	353	658	596	161	182	302	325
ENSG00000032444	1427	1523	1301	1556	3637	3862	3626	3341
ENSG00000032742	171	213	296	340.01	208	203	222	185
ENSG00000033011	812.67	889.03	1260.81	1273.66	546.12	583.7	798.23	706.29
ENSG00000033030	401	365.01	632.01	674	457	459	691	763
ENSG00000033050	1478	1656	2015	2139	1353	1411	1770	1761
ENSG00000033100	1951	2134	1184	1306	1049	1145	802	768
ENSG00000033122	1	0	1	4	9	8	6	5
ENSG00000033170	974.41	1043.41	2842.55	3385.63	1255.24	1202.36	1468.87	1549.77
ENSG00000033178	950	1033	1320	1584	2397	2254	2063	2195
ENSG00000033327	165	186	257	319	476	500	582	627
ENSG00000033627	1520	1665	867	966	11	16	50	37
ENSG00000033800	1738.84	2045.39	1078.38	1158.74	2383.92	2377.83	1352.53	1389.75
ENSG00000033867	1766	2323	2172	2653	1598	1607	804	745
ENSG00000034053	330	474	974	1222	453	480	856	899
ENSG00000034152	2523	2452	929	937	4531	4961	1985	1705
ENSG00000034239	2	2	6	4	1	0	1	0
ENSG00000034510	20499	20063	19634	16558	24326	21719	23367	17309
ENSG00000034533	276.89	310.58	297.07	251.28	113.25	156.24	149	198.57
ENSG00000034677	1081	1201.91	666	752	1449	1541.09	1022	1119
ENSG00000034693	347	314	573	571	492	431	498	461
ENSG00000034713	957	967	803	769	1659	1634	1345	1145
ENSG00000034971	1	0	0	0	0	0	0	0
ENSG00000035115	32	25	63	104	24	21	68	86
ENSG00000035141	745	743	3116	3264	970	1011	3203	2755
ENSG00000035403	8412.99	9418.41	8592.2	11325	9699.24	10652	5636	5640.16
ENSG00000035499	1489	1767	2172	2191	1598	1437	802	874
ENSG00000035664	15	15.86	30.03	20	76	89	76	70
ENSG00000035681	361	361	1594	1798	346	354	1219	1337
ENSG00000035687	1144	1228	1636	1846	1117	1013	1056	998
ENSG00000035720	0	1	0	0	0	0	0	0
ENSG00000035862	1319	1452.28	1331	1671	6571	7079	6421	6170.13
ENSG00000035928	2081	2337	2734	3053	2645	2619	2887	2895
ENSG00000036054	975	937	982	1035	1063	1136	1231	1267
ENSG00000036257	2811	2959	3014	3315	2827	2884	2398	2447
ENSG00000036448	17	8	26	10	31	34	52	55
ENSG00000036473	0	4	0	0	0	0	0	1
ENSG00000036530	241	277	15	13	54	71	8	6
ENSG00000036549	1453	1597	1704	1978	1206	1112	1571	1405
ENSG00000036565	0	1	0	0	0	0	0	0
ENSG00000036672	57	78.13	60	54	1	1	21	23
ENSG00000036828	15.97	12.99	17.01	15.93	37.27	42.88	31.33	52.07
ENSG00000037042	782.54	700.5	308.62	389.3	56.22	22.83	11.33	2.97
ENSG00000037241	942	881	1647	1725	405	344	755	655
ENSG00000037280	199	254	281	390.17	238	221	132.05	144
ENSG00000037474	4504	4811	6960	7761	2961	3485	3778	3530
ENSG00000037637	1201	1243.17	601	737	1122	1107	670	672
ENSG00000037749	1632	1791	1352	1568	1497	1501	1115	1250
ENSG00000037757	785.32	848.37	570.19	669.51	589.18	550.76	295.39	287.42
ENSG00000037897	265.47	231	487.59	445	222.93	270.68	401.33	309.41
ENSG00000037965	36	17	255	271	36	29	230	189
ENSG00000038002	148	163	201	203	487	455	456	453
ENSG00000038210	767.6	841.16	1005	1072	668.56	585	357	377
ENSG00000038219	2229	3237	1685	2387	1906	1846	1632	1660
ENSG00000038274	2319	2419	2084	2070	2044	1923	1652	1660
ENSG00000038295	0	0	8	5	9	6	50	68
ENSG00000038358	2437.55	2638.93	2079.67	2595.66	2984.89	3251.3	2728.46	2591.24
ENSG00000038382	2655	3461	5533	8215	6550	6534	9922	9966
ENSG00000038427	684	808	2182	3017	34	20	33	37
ENSG00000038532	1317	1628	535	802	3426	3673	1636	1576
ENSG00000038945	1	0	0	1	0	2	7	14
ENSG00000039068	0	0	0	4	3	2	12	20
ENSG00000039123	1460.53	1575.41	3807.5	4637.74	1713.63	1801	2780.48	2746.28
ENSG00000039139	19	19	34	50	48	54	53	55
ENSG00000039319	1046	1261.25	1092.06	1387	1141	1077.85	898.92	866
ENSG00000039523	892	907	2040	2485	1768	1882	3488	3446
ENSG00000039537	0	0	0	0	0	0	0	0
ENSG00000039560	964	1105	4101	4755	2124	2191	4418	4320
ENSG00000039600	39	27	6	4	13	5	2	1
ENSG00000039650	1056	1066	820	889.02	1288.67	1235.42	865.02	908.62
ENSG00000039987	0	0	3	0	6	0	0	0
ENSG00000040199	655	813	510	690	1533.78	1666.36	940.35	1014.8
ENSG00000040275	2678	2937	3230	3449	1602	1633	1620	1665
ENSG00000040341	1093.48	1162.3	978.57	1141.63	1624.95	1686.27	1333.56	1431.94
ENSG00000040487	493	541	591	628	850	899	829	708
ENSG00000040531	1211	1234	620	713	827	960	383	375
ENSG00000040608	205	225	159	166	1007	1057	568	634
ENSG00000040633	1168	1118	1860	1793	606	625	1078	1089
ENSG00000040731	6	2	3	11	7	5	25	46
ENSG00000040933	1442.89	1698.01	764.98	892.06	4284.65	4435.84	1534.04	1471.08
ENSG00000041353	163	202	188	221	149	155	156	153
ENSG00000041357	2230	2282	3024	2929	3660	3481	4406	4091
ENSG00000041515	1	0	0	1	19	9	45	51
ENSG00000041802	2352	2725	2177	2510	2498	2553	2098	2131
ENSG00000041880	144	117	361	378	325	378	691	680
ENSG00000041982	1351	1706	1910	2713	17103	17408	21358	21556
ENSG00000041988	408.36	436.09	466.03	525.16	248.62	229.06	259.32	222.3
ENSG00000042062	0	1	3	2	2	2	6	8
ENSG00000042088	910	941	1711	1884	394	378	441	438
ENSG00000042286	403	422	1164	1228	1025	962	2103	1979
ENSG00000042304	0	0	0	0	0	0	0	0
ENSG00000042317	334	327	142	148	121	158	113	86
ENSG00000042429	1164.75	1206.31	929.08	1087.19	1135.34	1062.01	773.03	812.38
ENSG00000042445	2860	3212	1032	1189	3257	3579	971	870
ENSG00000042493	1748	1780	2463	2288	829	757	1021	773
ENSG00000042753	4729	4812	6977	5899	3643	3371	3814	3037
ENSG00000042781	1	0	2	0	1	4	0	6
ENSG00000042813	0	0	0	0	0	0	0	0
ENSG00000042832	32	40	0	0	16	27	10	6
ENSG00000042980	1	0	1	1	16	7	23	29
ENSG00000043039	1	0	5	2	17	20	30	26
ENSG00000043093	1522	1514	1233	1350	1450	1523	1119	1104
ENSG00000043143	82	107	1676	1962	158	134	1528	1591
ENSG00000043355	655	646	613	640	1	0	4	12
ENSG00000043462	0	5	5	1	0	1	7	6
ENSG00000043514	510	442	650	613	401	453	522	503
ENSG00000043591	58	64	67	58	1	0	0	9
ENSG00000044012	0	0	0	0	0	0	0	0
ENSG00000044090	559	640	808	1078	1612	1724	1555	1568
ENSG00000044115	6720	7100	5944	7025	10226	11177	9249	9208
ENSG00000044446	236	274	320	399	531	516	669.23	667
ENSG00000044459	133	184	691	679	93	83	243	297
ENSG00000044524	59	38	11	6	2	0	0	1
ENSG00000044574	32699	37992.1	18396	18962	65708	68052	33570	34859
ENSG00000046604	1657	1855.07	2662	3248	1105.61	1062	1698	1818
ENSG00000046647	78	93.7	87.81	111	103.57	82.83	106.47	86
ENSG00000046651	185	183	255	293	349	372	371	380
ENSG00000046653	99	126	263	262	31	42	29	45
ENSG00000046774	0	0	0	0	5	10	1	6
ENSG00000046889	9	6	71	66	11	23	30	28
ENSG00000047056	846	901	978	1119	264	284	312	291
ENSG00000047188	664	813	1385.24	1673	460	521	944	974
ENSG00000047230	20	37	194.95	223.03	48	40.02	162.88	142.83
ENSG00000047249	1351	1400	1482	1527	1402	1488	1017	1048
ENSG00000047315	5803.94	6733.38	8480.41	9467.41	5125.45	5144.35	4275.29	4503.69
ENSG00000047346	1295.62	1353.51	1018.27	1039.87	598.52	615.58	399.59	449.14
ENSG00000047365	69	65	190	227	606	636	678	690
ENSG00000047410	5467	6290	5255	6887	12219	12356	8859	9242
ENSG00000047457	0	4	5	13.07	3	1	5	11.09
ENSG00000047578	447	510	333	508	842	919	749	697
ENSG00000047579	107	131	277	274	236	210	394	383
ENSG00000047597	0	4	21	28	64	48	82	60
ENSG00000047617	5	4	12	18	84	89	442	341
ENSG00000047621	296	356	636	686	506	506	781.64	816
ENSG00000047634	536	613	447	468	506	606	361	387
ENSG00000047644	93	127	157	191	46	29	63	54
ENSG00000047648	48	71	74	81	45	55	69	63
ENSG00000047662	10.81	21.22	0	2.18	17.05	7.48	0	5.35
ENSG00000047849	6397	7235	7273	9278	11973	12919	12182	12124
ENSG00000047932	2225	2470	1226	1339.38	1376	1395	1327	1562
ENSG00000047936	0	0	0	0	20	24	141	162
ENSG00000048028	718	779	764	838	2534	2601	1581	1728
ENSG00000048052	400	383	1006	1199	355	395	908	860
ENSG00000048140	837	928	1918	2022	2926	2920	3201	3026
ENSG00000048162	1137.44	1173.14	1859.47	1737.77	684.55	644.07	1055.84	952.78
ENSG00000048342	117	120	575	664	134	130	571	533
ENSG00000048392	1548	1724	621	665	5652	5938	4311	4703
ENSG00000048405	1046	1073	663	799	929	931	623	629.25
ENSG00000048462	0	0	0	0	0	0	0	4
ENSG00000048471	1033	1042	264	397	1423	1693	392	383
ENSG00000048540	0	0	3	5	0	1	3	1
ENSG00000048544	1157	1187	1621	1611	1002	1091.98	1544	1406
ENSG00000048545	0	0	0	0	0	1	0	0
ENSG00000048649	1328.17	1549.89	1238.06	1481	1779.18	1730.48	1775.98	1862.16
ENSG00000048707	958	1351	1221	1892	1682	1852	1835	1988
ENSG00000048740	36	42	146	220	161	153	217	275
ENSG00000048828	3962.65	4527.26	5872.81	7238.79	5591.72	5911.7	6083.7	5962.84
ENSG00000048991	1701	1756	1204	1832	2017	2038	1450	1514
ENSG00000049089	52	66	220	201	179	187	264	186
ENSG00000049130	833	989	408	478	938	936	780	832
ENSG00000049167	190.18	227.38	449.91	459.14	118.14	93.44	241.22	235.25
ENSG00000049192	47	51	375	443	81	109	1276	1055
ENSG00000049239	1228	1457	745	1080	859	910	892	844
ENSG00000049245	3445	3560	3213	3413	2726	2710	2272	2488
ENSG00000049246	74	87	112	151	1013	1020	1103.97	1197
ENSG00000049247	0	0	0	0	0	0	0	0
ENSG00000049249	21	7	7	6	78	71	70	83
ENSG00000049283	0	0	2	0	5	2	31.3	24
ENSG00000049323	382	478	1195	1391	1677	1702	2554	2796
ENSG00000049449	1294.35	1119.49	3453.42	3373.54	5360.6	5111.15	10266.6	10311.3
ENSG00000049540	1	0	1	5	2	0	4	3
ENSG00000049541	1092	1035	1704	1695	1657.89	1597.94	1981	1910
ENSG00000049618	746	888	1412	2058	771.02	830.01	2720.67	2749.7
ENSG00000049656	4206	4431	5271	5687	9117	9707	13375	12131
ENSG00000049759	1413.42	1382	2648	3174	1752	2048	2527	2316
ENSG00000049768	1	3	3	12	2	2	8	15
ENSG00000049769	27	26	79	71	30	20	43	38
ENSG00000049860	3143.03	3098.49	3632.24	3926.16	19.19	16.3	19.24	20.21
ENSG00000049883	604	620	592	745	238	213	225	288
ENSG00000050030	0	0	0	0	114	114	15	29
ENSG00000050130	926	935	1370	1484	1231.01	1169	1805	1677
ENSG00000050165	395	408	609	775	4346	4561	4967	4991
ENSG00000050327	7.73	6.08	102.49	134.7	9.82	19.12	34.6	48.32
ENSG00000050344	637	661	1937.52	1937.59	137	143	101.03	75.76
ENSG00000050393	426.3	447	704	778	1229.53	1179.83	1302.7	1369.45
ENSG00000050405	803	906	2406	2543	1766	1797	4514	4281
ENSG00000050426	1012	1082	1397	1520	641	709	781	755
ENSG00000050438	316.43	383	298	369.19	249	237	158	168
ENSG00000050555	84	77	97	156	324	348	436	450
ENSG00000050628	1	7	0	0	30	22	2	5
ENSG00000050730	0	1	0	4	1	0	8	13
ENSG00000050748	1471	1607	1634	1832	1392.91	1477	1191	1225
ENSG00000050767	3.66	2.33	7.23	7.66	21.64	18.18	14.38	6.44
ENSG00000050820	1938.28	2302	4345	5031.53	2123.15	2120	3044	2860
ENSG00000051009	2012	2404	912	1083	1846	1892	883	878
ENSG00000051108	1389	1406.01	698	744	2220.95	2415	1446	1432
ENSG00000051128	191.52	224.98	780.69	882	423	553	1219.02	1031
ENSG00000051180	409	462	943	1012	492	502	740	642
ENSG00000051341	1206	1566	1347	1739	3358	3324	2112	2410
ENSG00000051382	849	1063	1032	1113	940	970	691	754
ENSG00000051523	2214	2246	2349	2112	17	8	2	13
ENSG00000051596	3133.56	3365.34	3413.57	3990.72	2046.02	2168.36	1739.51	1638.24
ENSG00000051620	510	488	1129	1307	1197	1108	1517	1566
ENSG00000051825	1580.21	1915.28	1006.11	1408.82	3036.77	3024.09	1487.86	1423.12
ENSG00000052126	237	256	781	934	810	862	1058	1066
ENSG00000052344	1	1	3	2	5	2	11	8
ENSG00000052723	2815	2683	3217	3467	1553	1548	1489	1456
ENSG00000052749	1290.98	1348	2010	2248	1186.03	1305.02	1735.83	1713.09
ENSG00000052795	1026.06	1391.23	631.39	875.45	1147.25	1176	879.21	859.21
ENSG00000052802	1979	1807	1849	1598	3783	4120	1795	1780
ENSG00000052841	1981	2145	1538	2042	1941	1861	1096	1233
ENSG00000052850	50	49	508	616	4	5	1	2
ENSG00000053108	4	3.11	2	6	8.99	3	11.05	12.04
ENSG00000053254	846.03	1079.57	850.92	1146.14	1009.97	1012.99	1335.46	1456.01
ENSG00000053328	0	0	0	0	0	0	0	0
ENSG00000053371	1776	1675	1095	1164	2712	2430	1592	1334.99
ENSG00000053372	1189	1173	3019	3081	1330	1399	2774	2313
ENSG00000053438	33	30	15	31	9	13	3	4
ENSG00000053501	198	197	279.71	250	118	113	133	97
ENSG00000053524	31	36.31	50.02	74.21	39.76	35.63	69.64	35.58
ENSG00000053702	23	40	20	49	20	41	12	19
ENSG00000053747	283	272	522	670	143	158	171	155
ENSG00000053770	914	936	1303	1598	957	930	1412	1489
ENSG00000053900	705	739	807	798	606	673	454	488
ENSG00000053918	0	0	0	0	4	1	3	2
ENSG00000054116	924	973	1038	947	1098	1066	1182	1146
ENSG00000054118	6527.96	7044.99	4714.97	5619	7346	7842.88	4005	4141
ENSG00000054148	1096.63	1233.19	1420.61	1311.8	3239.84	2738.34	3398.46	2559.25
ENSG00000054179	0	1	0	2	0	2	0	0
ENSG00000054219	0	1	1	2	1	0	0	0
ENSG00000054267	1121.77	1394.52	1001.62	1060.98	1241.67	1198.6	992.5	1062.64
ENSG00000054277	467.79	409.96	232.54	278.15	286.76	263.65	118.67	154.59
ENSG00000054282	585.96	538.72	766.91	706.55	321.78	274.9	206.45	226.68
ENSG00000054356	352	372	354	391	7067	7567	8226	8053
ENSG00000054392	30	38	70	86	106	153	452	414
ENSG00000054523	3780.51	4972.4	2057	2796.65	5349.68	5492.06	2393	2526
ENSG00000054598	319	235	213	251	320	336	239	214
ENSG00000054611	152	124	509	595	372.06	403	632	620
ENSG00000054654	2847.07	4436.46	2714.62	4219.7	7298.16	7259.15	3392.75	3878.78
ENSG00000054690	823.22	967.75	628.32	806.02	673.11	672.43	296.14	279
ENSG00000054793	89	80	394	488	594	547	1524	1545
ENSG00000054796	0	0	0	0	0	0	0	0
ENSG00000054803	0	0	0	0	9	17	14	9
ENSG00000054938	0	1	1	0	0	0	2	1
ENSG00000054965	847	915	1276	1621	1731	1895	2333	2365
ENSG00000054967	1170	1328	731.79	836	1417	1513	688	614
ENSG00000054983	1	1	1	3	387	427	764	684
ENSG00000055044	4569	4698	5743	5899	3819	4032	3773	3576
ENSG00000055070	7099	7722	7078	7837	8629	8918	8543	8176
ENSG00000055118	3	5	6	18	66	67	115	80
ENSG00000055130	1351	1420	1583	1913	760	821	974	1033
ENSG00000055147	354	378	268	271	546	610	477	479
ENSG00000055163	361	390	345	491	1747	1916	2085	2193.06
ENSG00000055208	1338	1501	1408	1781	2737	2836	3680	3796
ENSG00000055211	549	586.44	626	565	1171	1077.98	1163	1123.98
ENSG00000055332	618	659	1722	2195.01	1596.97	1534.99	2805	2990
ENSG00000055483	824	926	1374	1645	1816	1869	2177	1888
ENSG00000055609	1655	2323	779	1177	1302.13	1197.55	910.15	1016.24
ENSG00000055732	210	250	312	392	6	2	0	0
ENSG00000055813	26	22	5	11	138.68	116.33	320.9	322.57
ENSG00000055917	2625	2854	2997	3542	4146	4199	3958	4235
ENSG00000055950	1017	1050	1608	1653	1033	934.51	1600	1325
ENSG00000055955	0.8	4	2	0	31.2	27.36	12.16	8.09
ENSG00000055957	0	0	0	0	0	0	0	0
ENSG00000056050	327	358	449	449	858	921	760.01	723
ENSG00000056097	5101	5780	5720	6740	6813	6581	5151	5141
ENSG00000056277	783	848	534	828	421	353.11	174	183
ENSG00000056291	1	1	0	0	202	217	311	292
ENSG00000056487	114	115	240	337	133	110	233	203
ENSG00000056558	5	12	15	15	18	21	66	62
ENSG00000056586	2396	2899	1602	2012	2008	2120	1391	1541
ENSG00000056736	199	185	309.74	399.56	61.38	96	116	107
ENSG00000056972	66	89	519	606	79	79	446.37	449
ENSG00000056998	2	6	36	34	66	38	210	169
ENSG00000057019	2817.87	2761.15	3565.66	4310.18	9201.74	9148.22	9588.36	9622.56
ENSG00000057149	0	4	0	0	17	4	28	37
ENSG00000057252	1784	2018	1732	1805	3607	3922	2819	2980
ENSG00000057294	268	300	219	237	1034	1099	837.99	896
ENSG00000057468	36	70	0	2	21	27	3	2
ENSG00000057593	1	0	1	0	0	0	1	3
ENSG00000057608	5737	6031	6757	7179	5615	5798	5006	4864
ENSG00000057657	8	10	21	33	19	11	111	130
ENSG00000057663	845	1008	924	929	803	770	760	768
ENSG00000057704	495	460	541	659	13	8	19	36
ENSG00000057757	2244	2115	1101	1242	2399	2420	1557	1430
ENSG00000057935	301	327	1104	1137	484.07	607	1552	1535
ENSG00000058056	516	551	1591	1908	1177	1109	1745	1777
ENSG00000058063	2054.08	2300	1375	1840.14	4372	4515	2417	2502.95
ENSG00000058085	23	20	64	73	4101	4563	5587	5380
ENSG00000058091	173	185	653	842	1424.38	1465.61	2408.95	2627
ENSG00000058262	11672	12311	12810	14804	16002	16484.1	13723.3	13229
ENSG00000058272	1348.91	1690.91	1208.97	1486	2391.5	2476.33	1928.14	1989.44
ENSG00000058335	7	3	36.75	42.08	211	206.95	1137.84	1029.99
ENSG00000058404	4	9	14	43	17	15	11	16
ENSG00000058453	476.37	588	178.8	269.29	870.34	952.95	485.29	495.19
ENSG00000058600	1203	1361	1024	1261	1239	1232	1187	1070
ENSG00000058668	852	974	2103	2999	1565	1697	1416	1509
ENSG00000058673	3846.31	4379.43	3776.1	4200.86	3270.27	3741.59	2927.27	2981.72
ENSG00000058729	1281	1453	973	964	480	556	442	444
ENSG00000058799	464	454	401	367	505	514	571	532
ENSG00000058804	1652	1847.02	4760.97	5289.23	1571.99	1509	2315	2287.26
ENSG00000058866	17	18	96	82	54	68	253	280
ENSG00000059122	1559	1679	1444	1730	1383	1302	1219	1081
ENSG00000059145	347.75	398.01	624.07	816.16	721.92	685.82	853.61	850.65
ENSG00000059377	23	23	113	120	11	9	14	8
ENSG00000059378	210	194	815	872	228	216	802	823
ENSG00000059573	1240	1352	2451	2771	1191	1164	1918	1798
ENSG00000059588	453	499	927	1029	61	71	100	115
ENSG00000059691	401.55	428	1075	1079.38	164.22	202.82	499.53	458.99
ENSG00000059728	2068	2174.39	607.05	676.34	686.54	687.12	171.43	173.15
ENSG00000059758	987	1130	1343	1521	854	794	530	545
ENSG00000059769	1817.13	2354.1	670.19	860.2	1106.18	1291.71	604.35	694.36
ENSG00000059804	1058	819	859	1023	1756.92	1509	1005	1039.99
ENSG00000059915	55.74	38.82	69.17	77.5	110	105.21	99.5	57
ENSG00000060069	1635	1882	1179	1303	2564	2813	1774	1659
ENSG00000060138	3963	4219	4339	4457	7376	7826	7465	7271
ENSG00000060140	1	5	18	10	12	10	78	84
ENSG00000060237	9202	10794	3968	6081	13888	14834	6336	6757
ENSG00000060303	0	0	0	0	0	0	0	0
ENSG00000060339	2687	3081	4370.11	4974.72	3175.11	3191	2759.99	2780
ENSG00000060491	4087	4453	3825	3998	2059	2282	2611	2366
ENSG00000060558	4	1	10	2	1	3	8	1
ENSG00000060566	0	2	0	1	3	0	0	2
ENSG00000060642	154	156	267	322	123	108	347	279
ENSG00000060656	611	707	745	877	3091	3133	2924	2968
ENSG00000060688	1045	967	2047	2090	1437	1478	2103	1843
ENSG00000060709	0	0	0	4	61	48	82	78
ENSG00000060718	1	0	1	0	364	386	1078	1095
ENSG00000060749	1279	1560	2516	3173	1979	1901	4039	4341
ENSG00000060762	1252	1297	839	831	1027	992	378	356
ENSG00000060971	2031	1908.72	912	1076.35	1730.74	1757.2	801.46	798.35
ENSG00000060982	916	765	3146	3375	994	932	3166	3149
ENSG00000061273	587.6	625.04	3941.04	4393.92	1083.19	1208.13	4352.86	3967.75
ENSG00000061337	679	766	365	447	729	762	330	340
ENSG00000061455	57	66	230	248	2	5	5	5
ENSG00000061492	0	0	0	0	0	0	0	0
ENSG00000061656	50	39	55	45	10	7	12	14
ENSG00000061676	4006	4461	6972.98	7833	7185	7142	8054	8272
ENSG00000061794	939	871	1813	1839	641	723	1256	1150
ENSG00000061918	0	0	0	0	178	137	67	92
ENSG00000061936	1895	2141	1732	2162	1356	1401	1604	1515
ENSG00000061938	872.94	934	756	923	1459.91	1582.96	994.94	1031
ENSG00000061987	466	642	620	824	1470	1310	1220	1336
ENSG00000062038	3	0	1	2	1	0	5	3
ENSG00000062096	1	0	0	0	0	0	0	0
ENSG00000062194	1444	1533	1799	1956	1378	1420	1622	1759
ENSG00000062282	38	52	94	129	281	346	331	243
ENSG00000062370	5	4	8	30	104	114	119	116
ENSG00000062485	6121.93	6310.91	6908.59	7907.92	8487.95	8534.93	8236.8	8302.82
ENSG00000062524	121	112	118	86	10	6	10	7
ENSG00000062582	1515.98	1485	2698	2581	1291	1170	2081	1571
ENSG00000062598	1848	2069	1085	1258	3078	3239	1942	1948
ENSG00000062650	3130	3518	2748	3366	1997	1995	1615	1609
ENSG00000062716	3199.96	3326	2438	2464	5091.41	4760.7	5165.71	5233.15
ENSG00000062725	694	797	529	581	2359.22	2322	1664	1656
ENSG00000062822	2064.46	2324	3131	3516	3691.96	3668	4276	4065.94
ENSG00000063015	0	0	0	0	0	0	0	0
ENSG00000063046	8747.46	9543.61	14070.5	15179.2	9084.72	9337.9	13331	13207.4
ENSG00000063127	0	0	0	0	13	22	27	53
ENSG00000063169	393	366	428	569	483	600	763	728
ENSG00000063176	356.22	384.88	598.96	635.4	295.85	296.26	602.44	573.56
ENSG00000063177	9674	9675	13018	12254	9699	8517	9365.99	7483
ENSG00000063180	20	8	22	33	270	311	402	441
ENSG00000063241	653	631.38	1304	1340	897	755	1065	900
ENSG00000063244	8010	8253	8904	9672	8198	8632	8944	8523
ENSG00000063245	4110.02	4156	4506.65	5031	5253.12	5384.47	5586.01	5251.3
ENSG00000063322	2377	2436	1490	1775	3036	2948	1641.88	1712
ENSG00000063438	1419.12	1471.16	1737.05	2326.18	426.74	405.64	338.93	358.98
ENSG00000063515	0	0	0	0	0	0	4	0
ENSG00000063587	670	886	683	915	1371	1511	934	1074
ENSG00000063601	588	609	1131	1398	303	279	643	689
ENSG00000063660	2688	2962	2385	2718	7754	8192	9117	8902
ENSG00000063761	144	171	265	230	117	118.13	141	160
ENSG00000063854	764.31	626.24	358.05	406	856.11	798.1	455.05	430
ENSG00000063978	1802	1955.73	1960.03	2169.38	1353.07	1501.69	1267.83	1176.82
ENSG00000064012	220	230	855	883	628	639	963.75	909
ENSG00000064042	194	218	359	489	503	542	2745	2595
ENSG00000064102	1191	1261	1658	1673	1294	1251	1172	1081
ENSG00000064115	777	780.21	1212	1381	2638	2689	3154	3353
ENSG00000064195	27	25	9	7	0	0	0	0
ENSG00000064199	206	189	431	465.36	142	173.04	313	255
ENSG00000064201	0	0	0	2	0	0	4	4
ENSG00000064205	0	0	0	1.04	0	9	6	4
ENSG00000064218	1	0	0	0	0	2	4	9
ENSG00000064225	66	110	374	408	89	96	128	146
ENSG00000064270	0.89	6	0.43	13.88	10.74	4.69	7.64	6.1
ENSG00000064300	1348	1491	21	24	4240.99	4616.99	98	109
ENSG00000064309	538.88	677.38	169.47	299.51	663.17	714.79	252.92	299.45
ENSG00000064313	1431.71	1566.79	1446.12	1756.02	2552.9	2673.9	2173.16	2269.35
ENSG00000064393	584	746	2861	4490	874	944	3222	3429
ENSG00000064419	2505	2737	2992	3732	2326	2417	2229	2222
ENSG00000064489	260.54	244.36	111.55	133.75	194.22	165.28	112.69	99.16
ENSG00000064490	568.12	545.62	814.29	643.5	402.63	390.52	515.82	447.49
ENSG00000064545	634	638	885	918	239	244	380	371
ENSG00000064547	3	5	23	20	37	42	62	40
ENSG00000064601	4593.17	4595.53	4337.14	4667.18	5237.63	5430.22	4291.48	4301.23
ENSG00000064607	2355.26	2900.42	2469	2816.21	2823	2813	2370.95	2614.99
ENSG00000064651	1399.61	1588.17	722.22	817.07	4455.03	4571.01	1620.3	1640.9
ENSG00000064652	250	234	341	399	316	317	537	527
ENSG00000064655	372	393	648	742	240	231	349	295
ENSG00000064666	991.03	960.18	2364.37	2430.71	1451.83	1632.2	3488.54	3268.43
ENSG00000064687	402	453	84	79	671	736	126	147
ENSG00000064692	41	43	94	92	7	0	2	5
ENSG00000064703	1965	2268	3393	3524	929	920	1304	1206
ENSG00000064726	1196	1174	2514	2491	2087	2023	2829	2783
ENSG00000064763	70	80	447.97	472.98	61.49	63.26	181	173
ENSG00000064787	2	1	0	0	0	0	5	0
ENSG00000064835	0	0	0	0	0	0	0	0
ENSG00000064886	0	0	1	1	23	22	59	46
ENSG00000064932	878	835	1776	2106.11	586	550	1215	1083
ENSG00000064933	673.26	714.04	907.53	1035.46	411	380	496	513
ENSG00000064961	2749	2603	2332.96	2423	3162	2980	1944	1949
ENSG00000064989	6	1	7.89	4	6	3	13	8
ENSG00000064995	723	701	841	816	592	679	835	752
ENSG00000064999	782	855	796	1105	1149	1164	1053	1089
ENSG00000065000	5183	5931	5313	6263	4091	4273	3923	3540
ENSG00000065029	595	666	970	1159	225	238	486	398
ENSG00000065054	1378	1435	1887	2027	1030	1084	729	693
ENSG00000065057	147	139.19	562	534.78	104	112	381.23	305.68
ENSG00000065060	518	704.97	910	1272	799	733	1313	1345
ENSG00000065135	352.48	304.22	148.79	272.07	81.68	105.2	78.94	85.21
ENSG00000065150	5370	5754	11146	12401	3784	3953	7004	6710
ENSG00000065154	5464	5830	2955	2828	4470	4486	1442	1450
ENSG00000065183	5576	6262	4914	5668	2578	2620.17	2668.96	2727.93
ENSG00000065243	1999	2359	1791	2399.27	2256.2	2198.94	1966	2078
ENSG00000065268	834	802	1990	2138	620	675	1170	1062
ENSG00000065308	3454	3864	2341	3142	4451	4595	4344	4505
ENSG00000065320	947	1084	966	1130	2182	2217	1368	1334
ENSG00000065325	1	0	0	0	13	36	90	121
ENSG00000065328	2099	2161	2110	2366	2148	2129	2240	2183
ENSG00000065357	225	315	236	213	421	440	848.37	802.05
ENSG00000065361	27	34.01	10	23	70	65	99	89
ENSG00000065371	2	2	0	0	0	1.13	0	0
ENSG00000065413	188	235.02	293	328	245	260	278	267
ENSG00000065427	4048	4094	6536	6992.56	3928	3837.89	5010	5052
ENSG00000065457	1346	1451.56	796	1149	1461.9	1372	1056	1076
ENSG00000065485	435	418	591	605	1180	1277.31	1210.68	1201.26
ENSG00000065491	268.91	273.91	402.87	500.79	367.98	391.92	583.85	534.99
ENSG00000065518	1075	998	1905	1778	1653	1614	2125	1975
ENSG00000065526	6018	7667	3194	5166	4794	5073	3265	3519
ENSG00000065534	317	421	647	1047	1210	1237	1950	2040
ENSG00000065548	3759	4002	4020	4387	2519	2464	2394	2298
ENSG00000065559	1383	1325	994	1118.99	1467	1487	1086	961
ENSG00000065600	420	515	248	236	365	348	132	110
ENSG00000065609	25	28	42	50	65	53	29	47
ENSG00000065613	3193	3959	3350	3873	2972	3030	1899	1978
ENSG00000065615	575.99	547	532.05	559.88	964.99	926.02	789.2	744
ENSG00000065618	99	106	177	221	301	296	532	530
ENSG00000065621	33	28	32	12	103	79	311	266
ENSG00000065665	194.13	193.12	138	149	360.26	431	336	348.52
ENSG00000065675	104	102	256	243	140	123	245	264
ENSG00000065717	170	109	263	268	434	473	565	491
ENSG00000065802	1026	1256	2756	3060	548	501	1177	1172
ENSG00000065809	2853	2966	2205	2167	2392	2443	615	573
ENSG00000065833	296	218	491	456	308	270	473	514
ENSG00000065882	1191	1246	2043	2270	2427	2629	3014	3055
ENSG00000065883	1711	1898	1303	1729	1756	1907	1606	1548
ENSG00000065911	7847.93	8530.82	5329.4	5349.63	7121.45	7395.59	5187.48	5086.27
ENSG00000065923	216	292	608	659	784	958	914	938
ENSG00000065970	566	675	588	756	1538	1724	2040	2063
ENSG00000065978	37242.3	38409	35721	38427	40224	40676.6	34919	33670
ENSG00000065989	645	584	763	1037	458	487	963	826
ENSG00000066027	651	631	304	455	1189	1100	549	578
ENSG00000066032	5.62	5.04	14.61	0.66	19	28.86	17.31	33.7
ENSG00000066044	2189.03	2130	3197.84	3560	2710	2846	3192	3083
ENSG00000066056	2561.01	2851	3404	4173	49	63	59	58.02
ENSG00000066084	1134	1438	2570	3581	1606	1715	1786	1811
ENSG00000066117	2970	2870	5220	5924	2354	2451	2429	2410
ENSG00000066135	1956.99	2348.34	1303	1408.08	3895.07	3943	2420	2294
ENSG00000066136	1003.47	1033.8	1798.98	2123.36	1535.53	1445.07	2422.53	2260.85
ENSG00000066185	4	11	2	4	2	7	0	2
ENSG00000066230	49.68	63.36	8.31	18.53	24.66	42.83	8.92	5.7
ENSG00000066248	14	13	69	52	73	65	106	75
ENSG00000066279	3315	4527	3436	4799	2633	2548	1617	1844
ENSG00000066294	1	0	1	0	0	0	0	1
ENSG00000066322	3332	3241	3406	3759	4127	4134	3855	3393
ENSG00000066336	0	4	2	3	2	0	2	1.11
ENSG00000066379	183.47	175.35	473.57	496.92	145.77	117.81	253.45	186.38
ENSG00000066382	2	2	14	10	34	43	99	103
ENSG00000066405	1	1	2	5	8	7	4	17
ENSG00000066422	5273.06	6075.27	1423.88	1788.29	3172.45	2934.36	1214.14	1295.84
ENSG00000066427	732.04	660.37	630.25	719.17	368.22	367.71	346.26	326.65
ENSG00000066455	1194	1217	946	1144	529	514	539	527
ENSG00000066468	241	292	170	198	566	491	411	445
ENSG00000066557	513	500	787	860	390	381	627	633
ENSG00000066583	1039	1044	913	985	1390	1513	737	722
ENSG00000066629	470	523	605	716	594	638	374	417
ENSG00000066651	120	155	420	398	120	127	210	239
ENSG00000066654	1096	1214	1501	1798	698.01	695.23	956.01	962
ENSG00000066697	230.21	225.25	1591.29	1687.52	967.69	934.55	2707.24	2826.92
ENSG00000066735	1884	2484	1527	1747	1050	1334	635	580
ENSG00000066739	1656.14	1944.46	935.8	1373.76	544.61	615	287.77	321.93
ENSG00000066777	1006	1220.09	2031	2619	1780	1859	2308	2387
ENSG00000066813	0	0	0	0	0	0	1	0
ENSG00000066827	285	284.38	310	395	418.06	483	313	360
ENSG00000066855	1598	1818	1576	1604	1209.23	1166	775	815
ENSG00000066923	96.34	170.33	28.29	47.21	390.1	385.52	98.75	118.27
ENSG00000066926	1068	1003	898	1041	690	758	461	440
ENSG00000066933	1452	1833	730	992	2080	2069	968	1059.31
ENSG00000067048	1	0	0	4	0	1	1	2
ENSG00000067057	4482	4589	8597	10380	2198	2381	2726	2577
ENSG00000067064	8380.19	8730	2603	2432	1773	1938	609	630
ENSG00000067066	530.68	659.64	1881.27	2051.05	361.3	417.89	1036.42	1133.1
ENSG00000067082	5816	6295	4704	5236	3737	3907	1396	1411
ENSG00000067113	608.47	614.59	354.5	390.26	408.37	393	260.52	224.72
ENSG00000067141	1457	1750	1054	1417	2031	2162	1344	1452
ENSG00000067167	3026	3249	3877	4323	3870	3714	3979	3703
ENSG00000067177	629	660	1151	1341	396	400	414.89	440
ENSG00000067182	1312	1410	3222	3261	1536	1604	3629	3408
ENSG00000067191	132	168	243	318	232	220	289	279
ENSG00000067208	714	818	448	565	882	993.69	467	456
ENSG00000067221	344	341	197	220	130	123	162	160
ENSG00000067225	102379	106839	75268	83159	118617	118659	103580	100464
ENSG00000067248	2018	2333	1286	1465	2081	2013	1330	1367
ENSG00000067334	2438.11	2530.44	2848.01	3157.33	1965.26	2084.21	2315.81	2139
ENSG00000067365	303	280	377	472	284	341	423	396
ENSG00000067369	416.87	494.26	1530.91	2028.41	1805.39	1995.2	3124.21	3245.91
ENSG00000067445	299	368	397	439	1053	1059	1352	1445
ENSG00000067533	315	317	971.96	906	258	256	569	496
ENSG00000067560	15096	15227	13100	13230	14437	14753	12890	12494
ENSG00000067596	2045	2228	1442	1805	2212	2417	1757	1709
ENSG00000067601	105.62	120.96	124.47	138.89	185.2	166.73	172.92	153.57
ENSG00000067606	357.21	363.1	714.56	795.45	352.54	391.85	451.76	480.84
ENSG00000067646	0	0	0	1	0	0	0	4
ENSG00000067704	2725	2976	3929	3919	1936	1915	2545	2677
ENSG00000067715	1.95	5.3	2.63	5.8	92.49	112.06	101.94	132.11
ENSG00000067798	50	60.01	569	744.56	413.02	492.9	931	988.02
ENSG00000067829	1252	1361.98	1614.98	1721.96	1462	1324	1553	1379
ENSG00000067836	527	487	167	142	756	729	308	240
ENSG00000067840	70	82	177	216	634	667	656	657
ENSG00000067842	0	0	0	0	2	1	1	4
ENSG00000067900	1946.69	2397.86	2080.57	2412.41	3852.89	3922.3	2956.8	3179.74
ENSG00000067955	1648	1575	2248	2260	2750	2803	1951	1833
ENSG00000067992	168	175	170	209	371	293	172	201
ENSG00000068001	2037	1953	1293	1327	3861	3426	2405	2263
ENSG00000068024	411	430	566	767	5	2	16	10
ENSG00000068028	852.2	886.65	1960.77	2014.14	937.02	1023	729.2	714.71
ENSG00000068078	1140	1311	109	143	2684	2785	215	178
ENSG00000068079	91	93	159	187	3	3	11	8
ENSG00000068097	879	917	571	690	1387	1468	1374	1433
ENSG00000068120	1412	1498	1992	2149	1637	1623	2099	2009
ENSG00000068137	447.34	485	363.99	351	1290.07	1343.92	809.98	753.93
ENSG00000068305	550.08	624.99	678	891	1294.6	1201.64	1270.58	1294.5
ENSG00000068308	871	882	857	841	2233	2341.01	2197	2013.04
ENSG00000068323	914	1022	1044	1243	3011	3204	4673	4370
ENSG00000068354	423	471	288	326	1049	1041	768	701
ENSG00000068366	3000	3314	4862	5158	1492	1453	1634	1647
ENSG00000068383	789	776.96	1122.56	1173.38	1074	1069	559	547
ENSG00000068394	384	400	527	502	941	844	1063	1000
ENSG00000068400	715.02	758.14	481	614	1600	1727	1439	1243
ENSG00000068438	508	549	864	1050	1422	1335	2118	1931
ENSG00000068489	1381.43	1803.53	1926.13	2443.39	4358.76	4465.68	5660.46	5588.43
ENSG00000068615	319	361	315	301	229	251	88	78
ENSG00000068650	1437	1528	1244	1991	3530	3528	2355	2509
ENSG00000068654	3922	4568	3666	4963	3907	3827.74	4296	4375
ENSG00000068697	2113	2255	2047	1954	5595	5904	4992	4778
ENSG00000068724	811	917	610	717	1568	1815	981	863
ENSG00000068745	1571	1633	1364	1360	1524	1469	1256	1275
ENSG00000068781	0.9	11.2	0	3.47	2.68	0	0	24.81
ENSG00000068784	577	700	1104	1184	522	573	818	816
ENSG00000068796	2208	2436	2646	3181	1564	1607	1747	1771
ENSG00000068831	2	3	5	0	20	10	20	13
ENSG00000068878	3198	3683	5323	6269	6103	6311	4460	4623
ENSG00000068885	546.23	700.55	666.16	759.31	685.07	687.1	598.27	674.33
ENSG00000068903	646	627	377	428	1067.48	1015	469	490
ENSG00000068912	958	870	1465	1447	2095	2101	1969	1958
ENSG00000068971	375	384	190	194	803	872	437	381
ENSG00000068976	38	32	6	3	32	58	19	4
ENSG00000068985	0	0	0	0	6	12	24	8
ENSG00000069011	190	158	584	616	272	300	592	577
ENSG00000069018	1	5.85	1	4.34	6.14	17.91	23.75	25.08
ENSG00000069020	456	500	473	732	699	730	807	881
ENSG00000069122	0	0	5	6	5	1	44	57
ENSG00000069188	48	37	80	103	618	575	620	691
ENSG00000069206	0	0	0	0	0	0	0	0
ENSG00000069248	1680	1824	1750	1710	1367	1249	1127	1137
ENSG00000069275	7992	8864	15912	17195	5297	5306	6606	6949
ENSG00000069329	3114	3435	2944	3409.84	4798	4918	3411	3418
ENSG00000069345	2010	2061	2481	2565	2081	2294	2049	1945
ENSG00000069399	24	24	140	159	36	31	365	344
ENSG00000069424	197	225	151	149	723	755	769	774
ENSG00000069431	53.51	49.37	59.44	60.79	151.41	164.8	369.45	375.55
ENSG00000069482	490	389	690	776	0	0	0	0
ENSG00000069493	61.01	50.92	60.67	111.48	87.47	77.2	98.53	94.98
ENSG00000069509	58	49	264	248	59	72	220	181
ENSG00000069535	5	2	3	11	146	182	183	179
ENSG00000069667	258	237	283	296	600	515	490	497
ENSG00000069696	0	2	7	2	5	2	5	8
ENSG00000069702	346	429	337	416	553	586	422	408
ENSG00000069712	20	17.15	34.79	0	34.04	46.38	38.07	59.04
ENSG00000069764	4	0	0	1	4	0	2	0
ENSG00000069812	24	33.26	43.76	44.04	0	4	0	0
ENSG00000069849	4361	4321	5147	5188	4448	4505	2436	2447
ENSG00000069869	1485.75	1514.62	1630.61	2044.64	1412.7	1415.53	2696.41	2829.77
ENSG00000069943	30.67	48.01	200.05	229.44	44.23	36.33	183.9	138.27
ENSG00000069956	1822	1847	2011	2507	3531	3457	3604	3680
ENSG00000069966	578	665	688.02	719	1496.98	1614.96	1515	1529
ENSG00000069974	175.08	181.64	538.73	589.93	204.17	243.8	514.43	589.53
ENSG00000069998	974	1007	1817	1725	587	578	733	665
ENSG00000070010	2126.98	2238.47	1975	1892.88	4567.09	4409	3488.75	3133.81
ENSG00000070018	3592	4580	1800	2198	4409	4809	2314	2579
ENSG00000070019	3	3	3	0	1	0	0	0
ENSG00000070031	0	0	0	0	0	0	0	0
ENSG00000070047	4141	4822	2842	3672	2331	2428	1620	1508
ENSG00000070061	1696	1924	1720	1793	2393	2547	2065	2045
ENSG00000070081	675	608	928	1070	1765	1753	2131	2276
ENSG00000070087	2117	2212	6708	6995	3165.99	3297	6787	6877
ENSG00000070159	351	383	738	1041	706	736	1120	1258
ENSG00000070182	109.43	125.46	283.58	379.38	607.07	730.67	1733.67	1686.11
ENSG00000070190	1	2	3	1	0	0	2	2
ENSG00000070193	0	0	4	1	4	5	5	6
ENSG00000070214	1354	1467	1498	1898	2429	2363	1528	1678
ENSG00000070269	336	370	360	388	355	381	392	468
ENSG00000070366	1667.43	1950.47	1875.81	2052.54	1636.35	1867.19	1385.01	1358.54
ENSG00000070367	2830	3178	3309	3896	3940	3824	3822	3832
ENSG00000070371	447	590	198	271	763	837	463	427
ENSG00000070388	10	12.12	6.99	12	7	8	16	14
ENSG00000070404	731	794	541	617	4755	5041	4616	4202
ENSG00000070413	3127	3814	1575	1993	3794	3963	1975	2056
ENSG00000070423	2200	2223	2159	2332	1285	1161	1052	968
ENSG00000070444	644	697	644	754.05	427.9	432	563	529.11
ENSG00000070476	3913	5012.05	1479	1949.05	5452.71	5740	2010	2132
ENSG00000070495	756	733	1030	974	723.49	732	790	717
ENSG00000070501	476	485	346	350	507	503	315	248
ENSG00000070526	2	0	0	0	0	2	0	0
ENSG00000070540	513.77	500.01	309.77	329.41	1054.92	1163.97	411.79	363.63
ENSG00000070601	18.03	12.15	14	11	36	46	16	20
ENSG00000070610	2516	2690	1344	1666	2362	2460	1315	1397
ENSG00000070614	550	617	3913	5291	1405	1469	7625	7476
ENSG00000070669	2190	2193	1008	927	4067	4177	1312	1290
ENSG00000070718	1044	1176	943	1086	991	983	684	681
ENSG00000070729	0	0	0	1	2	0	13	11
ENSG00000070731	1	3.34	0	12.54	0	0	0	0
ENSG00000070748	0	0	0	0	1	1	0	0
ENSG00000070756	47297.9	48164.3	42455.9	46170	47420	50003	32943	33006
ENSG00000070759	487	596	97	131	851	851	177	189
ENSG00000070761	2058	1973	1368	1372	2017	2040	1190	1044
ENSG00000070770	2403	2592	2875	3142	2381	2476	2358	2313
ENSG00000070778	238	269	556	661	491	486	879	853
ENSG00000070785	1200	1209	1063	1131	1510	1410	1129	1066
ENSG00000070808	0	0	0	0	1	0	2	6
ENSG00000070814	2053.36	2429.54	6318.15	8348.8	2163.97	2475	5986	5899
ENSG00000070831	3620.99	3606.99	5451	5521	5476	5630.98	6407.96	6694.95
ENSG00000070882	1209	1308	1737	1936	1326	1419	1488	1439
ENSG00000070886	0	0	0	0	19	6	15	13
ENSG00000070915	1	0	0	1	0	0	0	0
ENSG00000070950	1043	1137	1801	2040	720	725	1014	1085
ENSG00000070961	2610	3032	2008	2296	2602	2727	1620	1704
ENSG00000070985	1	0	0	0	0	0	3	0
ENSG00000071051	654	643	740	901	2016	2192	2288	2230
ENSG00000071054	5823	6528	8917	11337	10593	10881	9786	9805
ENSG00000071073	338.19	372.45	118.12	94.27	927.9	768.09	248.96	270.17
ENSG00000071082	7470	7622	9963.96	8590.99	8332.98	7108.95	8068	6161.99
ENSG00000071127	6229	6545	7896	8602	8125	8013	7776	7356
ENSG00000071189	858	918	1178	1417	700	681	1125	1243
ENSG00000071203	0	0	0	0	0	0	1	4
ENSG00000071205	285	266	547	783	471	532	706	692
ENSG00000071242	857	926	435	528	425	485	152	140
ENSG00000071243	453	443	372	423	271	244	250	262
ENSG00000071246	338.09	398.04	304.1	423.17	651.2	598.22	373.38	393.43
ENSG00000071282	76	66	57	59	196	185	365	353
ENSG00000071462	2187.16	2246.04	2725.23	2559.33	3035	3153.61	3025.21	2760
ENSG00000071537	4987	5891	3224	4244	5700	5903	3816	4079
ENSG00000071539	1359.01	1432	3995.01	4182.76	1391	1444.01	2539.83	2582
ENSG00000071553	2535	2702	2408.12	2656	5080	5188	4040	3911
ENSG00000071564	1545	1611	3655	4177	2429	2721	3861	3661
ENSG00000071575	54	68	446	503	417	331	1108	1072
ENSG00000071626	1885	1917	5496	6149	2245	2273	3578	3237
ENSG00000071655	3764.91	3742.87	5534.28	5848.5	2426.03	2312.41	3164.31	3098.38
ENSG00000071677	0	0	0	0	0	0	0	0
ENSG00000071794	2257	2717	2947	3165	2863	2679	1525	1651
ENSG00000071859	1152	1186	1517	1526	1740	1719	1794	1624
ENSG00000071889	721	645	753	817	614	540	644	562
ENSG00000071894	4190	4861	3532	4076	8307	8587	7005	6527
ENSG00000071909	2	0	2	0	1	0	1	1
ENSG00000071967	426	442	915	1040	936	923	1252	1283
ENSG00000071991	0	0	0	0	0	1	2	4
ENSG00000071994	1471	1447	2984	2855	1043	929	1601	1481
ENSG00000072041	0	0	0	0	232	258	345	328
ENSG00000072042	5686.29	6072.99	5698.78	6100	3885.79	4223	3322	3285
ENSG00000072062	2150	2220	1453	1562	2350.99	2227	1216	1242
ENSG00000072071	528	636	1490.2	1774.77	1209	1261	2233.52	2044
ENSG00000072080	0	0	0	3	6	2	1	0
ENSG00000072110	11742	12113.2	21020.1	27361.7	12722	13309.6	20355.3	19385.3
ENSG00000072121	1559	1841	1309	1734	2231	2331	2079	2285.01
ENSG00000072133	1	0	0	0	128	92.79	134	186
ENSG00000072134	1468	1685	1689	2000	823	818	928	906
ENSG00000072135	1024.26	917	1037	1209	1751.27	1871.56	1894.12	1964.05
ENSG00000072163	4	2	7	3	70	92	350	326
ENSG00000072182	2	3	7	0	0	1	0	3
ENSG00000072195	51	63.05	547	644	645	630	2573	2504
ENSG00000072201	23.37	12.69	117.67	106.78	7.72	9	121.36	122.36
ENSG00000072210	2104	2119.19	1883	1991.92	2032	2050.97	1083	1097
ENSG00000072274	19793	23492	20255	23912	21169	21635	15294	15720
ENSG00000072310	2290.73	2481.41	3262.75	3612.07	2324.17	2288	1742.61	1658.47
ENSG00000072315	0	0	0	0	0	0	0	0
ENSG00000072364	4448	5538	2283	3122	9469	9559	4804	5193
ENSG00000072401	1093	1134	785	762	1599	1609	785	836
ENSG00000072415	2457	2955	2094	2507.85	3403	3571	3787	3997
ENSG00000072422	15	14	176	182	195	158	1004	1041
ENSG00000072501	3653	4365	3333	4432	8354	8671	7479	7583
ENSG00000072506	865	919	1336	1313	1292	1217	1671	1429
ENSG00000072518	1472	1590	914	1146	1741	1807	1108	1024
ENSG00000072571	2073	2214	3056	3448	1954	2017	1847	1816
ENSG00000072609	128	111	158.14	204.51	327	320.51	213.84	206.64
ENSG00000072657	208.67	203.15	402.65	489.23	374.92	385.72	664.31	715.5
ENSG00000072682	341	342.99	418	424	2787	2737	2774	2744
ENSG00000072694	0	0	0	0	0	0	0	1
ENSG00000072736	1641.26	1990.62	908.1	1088.04	1300.11	1390.08	753.81	807.38
ENSG00000072756	1005.08	984.21	1239.72	1382.92	650.32	638.41	600.72	638.5
ENSG00000072778	7650	7071	6722	7201	8415	8280	6039	6069
ENSG00000072786	1942	2322	2802	3481	1302	1339	1880.87	1899
ENSG00000072803	1695	1856	1923	2127	1544	1687	1725	1736
ENSG00000072818	9	11	13	20	19	38	31	42
ENSG00000072832	145	156	192	216	595	564	1522.97	1642.97
ENSG00000072840	831	1041	568	952	463	468	400.03	380.03
ENSG00000072849	664	685.13	996	989.17	582.26	596.17	736.28	702
ENSG00000072858	5	1	3.77	0.38	2	6	4	7
ENSG00000072864	952.99	1052.77	1029.46	1375.9	1304.09	1493.62	1188.3	1066.63
ENSG00000072952	0	4	8	4	4	2	1	9
ENSG00000072954	85	70	56	57	274	239	165	153
ENSG00000072958	1515	1574.73	2077	2384	1626	1642	2089.39	1908
ENSG00000073008	2299	2527	2124	2522	2607.63	2877.48	3921.15	3785.27
ENSG00000073050	476	494	1207.97	1397	683	750	1220	1219
ENSG00000073060	1292	1357	2137	2267	2508	2611	2536	2448
ENSG00000073067	0	5	5	0	0	0	2	0
ENSG00000073111	2406	2714	8304	9444	2899	3017	6147	5933
ENSG00000073146	0	0	1	3	7	8	32	30
ENSG00000073150	54	78	122	136	448	462	593	584
ENSG00000073169	752.92	850.97	745.16	778.95	785.97	864.73	599	550
ENSG00000073282	2	1	2	1	4	6	0	0
ENSG00000073331	54	63	143	201	309	268	474	627
ENSG00000073350	324	299	161	201	8	4	41	30
ENSG00000073417	530	613	748	833	883	956	1108	1106
ENSG00000073464	1	3	2	3	96	88	316	360
ENSG00000073536	303	293	1047	996.01	339	367	877	879
ENSG00000073578	7266.98	8258.49	7157.32	7665.23	6629.74	6775.19	4176.31	3899.56
ENSG00000073584	1499	1404.76	3377.4	3639	1168.92	1138.28	2831	2812
ENSG00000073598	0	0	0	0	0	1	0	0
ENSG00000073605	71	60	51	72	182	200	120	104
ENSG00000073614	2004.9	2478	1360	1843	2152.82	2092	1635	1704
ENSG00000073670	87	79	80	75	169	175	129	140
ENSG00000073711	606	695	418	492	1214	1203	726	794
ENSG00000073712	2736.74	2959.19	2604.32	2872.14	2899.55	2828.75	2660.41	2827.83
ENSG00000073734	0	1	0	0	0	0	7	1
ENSG00000073737	1	0	2	0	0	4	14	15
ENSG00000073754	0	0	0	0	0	0	4	2
ENSG00000073756	157	184	209	251	204	161	106	152
ENSG00000073792	1141.84	1167	2561	3450	1984	2182	3420	3361
ENSG00000073803	625.02	593.38	653.08	686.4	587.9	588.22	482.9	540.69
ENSG00000073849	204	211	583	705	107	97	198	197
ENSG00000073861	11	5	0	1	0	0	0	0
ENSG00000073905	0	0	0	0	0	0	0	0
ENSG00000073910	192	220	112	167	361	401	43	39
ENSG00000073921	2884	2919	2417	2836	5167	5269	4148	4273
ENSG00000073969	2746.95	2909.43	1848.35	2145.47	3463.58	3393.03	2141.57	2279.59
ENSG00000074047	125	155	770	967	313	286	1864	1923
ENSG00000074054	1000	1341	1215	1808	2737.38	2712.35	2868.82	3021.16
ENSG00000074071	2099	1929	4025	4061	1813	1656	2683	2174
ENSG00000074181	85	135	78	63	1031	1047	1382	1460
ENSG00000074201	2394	2265	3248	3111	2539	2715	2813	2553
ENSG00000074211	173	184	667	898	749	794	1217	1235
ENSG00000074219	50	38	237	268	437	442	719	736
ENSG00000074266	569	579	877	844	896	907	1116	1017
ENSG00000074276	7	3	0	5	4	0	4	2
ENSG00000074317	102	77	91	118	90	118	15	8
ENSG00000074319	1453	1497	1528	1570	1491	1372	1064	1018
ENSG00000074356	1734.27	2103.84	2281.98	2679	867.01	937	1002	1083
ENSG00000074370	261	285	179	183	208	202	125	80
ENSG00000074410	76	81	375	449	701	734	1049	1138
ENSG00000074416	1182	1241	2936.26	3567	475	490	1594	1568
ENSG00000074527	80	84	170	168	172	179	330	308
ENSG00000074582	1003	1046	1360	1418	669	687	866	767
ENSG00000074590	63	56	630	738	384	321	1780	1755
ENSG00000074603	984	996	1056	1312	1163	999	1305	1280.32
ENSG00000074621	88	101	225	323.51	159	163.32	385.2	436
ENSG00000074657	73	67	1130.43	1722	574	576	3017.98	3196
ENSG00000074660	17.66	18	329	318	6	1	27	10
ENSG00000074695	3922	4077	4977	5900	3991	4123	4837	4912
ENSG00000074696	2103	2048	3455	3633	4108.07	4061.91	5310.24	5343
ENSG00000074706	6	1	2	1	2	0	0	1
ENSG00000074755	2592.02	3226	1972.26	3038.66	1471	1601.97	1408.5	1373.06
ENSG00000074771	0	0	0	2	0	0	0	0
ENSG00000074800	90186	92486	115338	119593	69312	69245	78904	73849
ENSG00000074803	1	0	0	1	1	1	0	1
ENSG00000074842	2058	1939	2573	2411.14	3467	3440	3610	2975.37
ENSG00000074855	430	413	241.03	288	182	250	187	155.03
ENSG00000074935	449	546	396	345	342	328	237	233
ENSG00000074964	29	29	264	279	123	123	632	628
ENSG00000074966	6	14	8	15	0	1	0	1
ENSG00000075035	0	0	0	0	4	3	0	2
ENSG00000075043	285	239	453	437	77	63	43	49
ENSG00000075073	5	4	4	1	6	6	3	15
ENSG00000075089	209	215	336	344	244	212	241	242
ENSG00000075131	372	395	948	916	459	497.94	678.99	707.88
ENSG00000075142	754	790	1427	1404	1916	2023	2522	2349
ENSG00000075151	921	920	2271	2800	1710	1716	1981	1896
ENSG00000075188	843	822	1311	1248	418	383	694	592
ENSG00000075213	20	15	154	213	205	183	871	880
ENSG00000075218	2345	2659	2787	3234	3503.75	3628	3415	3387
ENSG00000075223	121	128	43	37	2697	2800	2518	2635
ENSG00000075234	752	835	383	493	849	849	439	475
ENSG00000075239	1636	1696	2411	2303	1507	1531	1367	1364
ENSG00000075240	341	381	330	381	429	475	311	335
ENSG00000075275	845	1023	1109	1751	5	7	13	23
ENSG00000075290	0	1	0	2	0	2	0	3
ENSG00000075292	4122	4816	3029	3697	3803	3794	3735	3850
ENSG00000075303	328	391	419	409	1160	1231	810.17	859
ENSG00000075336	556	538	1585	1525	383	348	1082	1164
ENSG00000075340	857.26	1017	1654	2069	3	8.91	24	42
ENSG00000075388	0	0	0	0	1	2	4	1
ENSG00000075391	726	856	667.01	903	1831.23	1852.4	1945	2196
ENSG00000075399	286.85	416.46	308.03	452.76	338	409.01	601.8	531.7
ENSG00000075407	155.18	202.68	506.67	575.49	175.89	171.85	500.93	444.49
ENSG00000075413	3965	4108	2761	3030	1254	1205	957	910
ENSG00000075415	12831	13145	15324	14739.2	10165.5	10193	7669	6981
ENSG00000075420	1338	1569.19	1532	1962	2468.23	2420	2929	2923
ENSG00000075426	1076	1143	1478	1922	2759	2724	5466	5288
ENSG00000075429	0	0	0	0	4	2	0	1
ENSG00000075461	9	6	8	26	0	0	0	0
ENSG00000075539	2525	3171	1628	2359	4276	4466	2473	2619
ENSG00000075568	1138	1142	1000	1368	2808	2912	2673	3025
ENSG00000075618	40708	43616	35282	40822	39576	43422	19175	18071
ENSG00000075624	115955	122188	136590	141119	255573	274258	201274	187130
ENSG00000075643	186	193	673	806	125	128	400	412
ENSG00000075651	76	75	92	102	424	470	499	569
ENSG00000075673	0	0	2	1	0	1	4	3
ENSG00000075702	1218	1516	1555	1851	2905	3108	2183	2051
ENSG00000075711	1074	1231	2389	3017	1254	1252	1945	2130
ENSG00000075785	8883	9127	9359	10484	7907	7949	6043	5648
ENSG00000075790	920	926.58	1696	1868	1645.66	1472.36	1714.87	1639
ENSG00000075826	42.5	73.38	38	57.06	139.93	186.76	162.92	148.23
ENSG00000075856	2136	2407	2305	2776	1086	1094	1596	1523
ENSG00000075884	2	0	1	0	0	2	10	13
ENSG00000075886	1	0	2	8	30.34	39.14	18.02	18.22
ENSG00000075891	65	61	96	119	40	40	90	89
ENSG00000075914	619	648	1668	1511	404	371	735	647
ENSG00000075945	393	401	464	496	938	884	647	672
ENSG00000075975	2259.06	2373	1355	1485	1439.08	1488	1019.09	968
ENSG00000076003	1797	2129	3752	4151	2941	2941	3389	3401
ENSG00000076043	1074	1109	2298	2257	2227.99	2146	3113	2947
ENSG00000076053	430.49	491.97	738.41	800.53	682.72	647.89	992.09	1001.55
ENSG00000076067	576.15	590.51	1498.48	1936.87	747.99	806.87	2050.06	1909.78
ENSG00000076108	3901.84	4795	3335.74	4988	4393.9	4757.97	4299.89	4341.22
ENSG00000076201	3856	4129	2094	3088	4605	4866	2799	2874
ENSG00000076242	905	895.04	2002	2036	916	948	1772	1706
ENSG00000076248	1119	1153	2252	2334	1308	1300	1704	1688
ENSG00000076258	7.01	7	18.1	12	11	15	24	37
ENSG00000076321	692	753	410	522	1111	1134	672	597
ENSG00000076344	0	1	0	0	0	0	0	0
ENSG00000076351	99.42	135.54	166.82	189.39	571.52	528.13	758.62	713.96
ENSG00000076356	1107	1397	2237	3320	526	601	690	635
ENSG00000076382	1609.99	1903.98	2288	2600	4617	5043.54	5377	5219.99
ENSG00000076513	3483.6	3641.08	2457.72	3075.91	1503.37	1587.89	1276.18	1090.76
ENSG00000076554	1191.44	1173.31	1767.8	1771.02	2199	2175.51	2114.88	2122
ENSG00000076555	255	369	150	176	393	387	112	145
ENSG00000076604	1075	1079.1	743.64	755	2489.18	2442.73	1598	1466.84
ENSG00000076641	1179	1389	266	424	1262	1292	158.9	132
ENSG00000076650	280	313	324	437	341	332	347	342
ENSG00000076662	6.44	7.81	20.54	24.28	3.98	3.49	8.87	4.24
ENSG00000076685	984.95	1147.7	1403.55	1520.9	1434.07	1463.17	1409.4	1398.65
ENSG00000076706	817	838.34	817	944	5544.56	5982.54	7211	6950
ENSG00000076716	294	327	539	590	850	903	783	814
ENSG00000076770	114	136	313	405	197	224	306	315
ENSG00000076826	26	70	25	30	909	980	284	258
ENSG00000076864	24	15	32	64	245	272	215	217
ENSG00000076924	1927	2053	2020	2271	2170	2336	2420	2266
ENSG00000076928	1381	1363	4486	5190	839	879	2714	2340
ENSG00000076944	306	308	582	696	873.96	891	1282.04	1281
ENSG00000076984	1654	1899	1355.73	1555.73	2088	2278	1638	1582.79
ENSG00000077009	0	0	0	0	0	0	0	0
ENSG00000077044	1956	2387	2173	2666	1816	1748	2483	2386
ENSG00000077063	23	53	84	99	73	82	99	134
ENSG00000077080	0	0	0	0	0	0	0	0
ENSG00000077092	85	58	111	121	31	19	16	11
ENSG00000077097	2449	2589	5606	6399	2205	2306	3349	3404
ENSG00000077147	4384	4676	7056	8087	3121	3192	3460	3349
ENSG00000077150	1121	829	774	778	1441	1468	1555	1445
ENSG00000077152	1281	1240	1535	1536	1038	1051	916	931
ENSG00000077157	537.81	671.54	235.66	368.03	677.93	654.7	296.11	437.64
ENSG00000077232	2245.03	2682.24	3700.89	3989	4920.9	5043.71	5664.03	5785.74
ENSG00000077235	3097	4184	2571	3444	4505	4913	2751	2785
ENSG00000077238	286	330	1675	2016	101	98	570	543
ENSG00000077254	1044	1166	1479.12	1615	2210	2169.11	1431.75	1505
ENSG00000077264	696	811	1586	1870	363	374	486	525
ENSG00000077274	0	1	0	0	18	17	23	21
ENSG00000077279	0	0	1.42	0	0	0	0	0
ENSG00000077312	1956	1976	2979	3082	2092	2089	2300	2187
ENSG00000077327	13	25	46	49	29	31	132	102
ENSG00000077348	291	268	525	479	271	273	571	447
ENSG00000077380	1613	1714	3057	3355	2925	2943.98	3423	3477
ENSG00000077420	34	15	261	283	0	2	0	0
ENSG00000077454	2116.03	2347.41	634.05	781.96	2721.22	2854.59	1035.61	1101.32
ENSG00000077458	515	465	376	406	466	479	436	390
ENSG00000077463	625	534	522	595	399	377	456	374
ENSG00000077498	0	0	0	0	0	0	0	0
ENSG00000077514	483	512	1092	1301	908	845	1434	1518
ENSG00000077522	0	1	2	0	87	102	26	23
ENSG00000077549	1938	1936	3120	3180	3758	3639	4639	4443
ENSG00000077585	164	201	186	195	989	969	288	272
ENSG00000077616	11	15	30	26	143	110	152	142
ENSG00000077684	662	927	1372	1442	1037	1066	1957	2172
ENSG00000077713	182	125	586	658	152	144	331	382
ENSG00000077721	2243	2370.82	1349	1428	2120.9	2287	1257	1297
ENSG00000077782	4567.67	4918	2105	2421	14149	14596	3267	3183
ENSG00000077800	0	1	0	0	0	2	0	0
ENSG00000077935	0	0	1	2	0	2	0	0
ENSG00000077942	1350	1474	1878.76	2057	2339	2537	2601.94	2479
ENSG00000077943	0	3	0	3	7	8	1	2
ENSG00000077984	3	4	1	0	3	3	6	12
ENSG00000078018	325	385	15	29	1280	1336	73	95
ENSG00000078043	577	639	610	817	657	574	546	543
ENSG00000078053	1161	1195	989	1069	1113	1106	407	445
ENSG00000078061	658	782	872	952	1508	1587	1768	1693
ENSG00000078070	491	533	897	987	379	463	693	610
ENSG00000078081	9	21	17	15	105	93	114	63
ENSG00000078098	2	3	3	1	391	299.87	846.17	794.44
ENSG00000078114	6	8	23	7	99	84	72	57
ENSG00000078124	575.16	583.15	912.06	920.66	1377	1402	830	784
ENSG00000078140	1346	1362	2629	2671	1866	1836	2306	2243
ENSG00000078142	934	943	885.04	961.14	547	582	487	444
ENSG00000078177	281	328	704	812	614.99	560	899	889
ENSG00000078237	924	882	455	506	1347	1483	1026	1021
ENSG00000078246	1669	1865	547	629	3606	3702	1527	1609
ENSG00000078269	1863	1996	4013	4963	1526	1556	1349	1286
ENSG00000078295	0	0	1	0	61	81	66	52
ENSG00000078304	3152.99	3104.98	3782.99	3968.97	1721	1794.99	1895	1844.99
ENSG00000078319	171.21	162.09	138.14	167.61	290.99	248.56	379.33	286.22
ENSG00000078328	0	0	0	0	5	5	8	8
ENSG00000078369	7277	7730.99	11348	12636.6	5930.99	5704	7306	7183
ENSG00000078399	997.8	1054	1450	1356	138	152	243	248
ENSG00000078401	5	4	56	50	71	99	590	513
ENSG00000078403	494	512	929	1182	694	678	1235	1173
ENSG00000078487	38.03	63.12	144.02	119.2	29	26.12	52.03	75
ENSG00000078549	1	6	27	37	20	20	34	33
ENSG00000078579	6	3	2	5	0	1	1	1
ENSG00000078589	0	0	0	0	0	1	1	0
ENSG00000078596	1	1	0	3	27	36	35	25
ENSG00000078618	4234.85	4581.93	5307.87	5750.98	5317.62	5397.76	5673.96	5571.83
ENSG00000078668	2300	2310	3036	3034	2206	2028	2003	1807
ENSG00000078674	2173	2504	3247	3604	2600	2521	2332	2341
ENSG00000078687	530	765.96	295.28	485.02	976.64	1009.89	412.99	457.93
ENSG00000078699	1486.97	1674.91	625.88	831	1990.96	2029.8	787	766
ENSG00000078725	0	1	0	6	717	715	153	142
ENSG00000078747	3180	3464	2737	3424	2190	2243	1459	1601
ENSG00000078795	4	3.13	2	3.91	5.02	10	1.85	8
ENSG00000078804	686	707	605	672	1045	1280	1074	1039
ENSG00000078808	3522	3673	4664	5173	3603	3509	4318	4023
ENSG00000078814	9	22	14	8	6	11	15	10
ENSG00000078898	0	0	0	0	0	0	0	0
ENSG00000078900	115.5	142.72	516.08	646.31	352.1	376.22	647.12	701.17
ENSG00000078902	2857	2837	1708	1815	1684	1710	911	863
ENSG00000078967	409.13	382.12	427.62	448.25	527.51	544.04	513.38	485.39
ENSG00000079101	1	0	0	3	1	13	3	11
ENSG00000079102	8	8	18	28	1	1	2	1
ENSG00000079112	2	0	1	2	3	3	2	0
ENSG00000079134	1329	1329	1977	1974	722	654	667	707
ENSG00000079150	118	127	143	115	145	195	205	169
ENSG00000079156	2028	2224	954	1233	1873	1935	463	486
ENSG00000079215	256	251	122	164	252	300	303	357
ENSG00000079246	10900	11184	19088	20361	8566	8413	12684	12657
ENSG00000079257	1	1	0	2	3	0	0	2
ENSG00000079263	18.02	3.02	174.85	195.57	30.15	27.02	425.63	408.29
ENSG00000079277	978	956.13	561	548	24	39	53	49
ENSG00000079308	142	176	414	580	1321	1491	3131	3251
ENSG00000079313	1997.32	2216.06	1976.29	2317.52	1601.39	1526.31	1572.61	1512.38
ENSG00000079332	4066.63	4144.93	3796	3848.52	4305	4433.03	3568.18	3520.03
ENSG00000079335	349	349	196	188	337	343	317	268
ENSG00000079337	47.7	53	194.6	208	25	42	122.6	109
ENSG00000079385	5	2	1	11	7	15	62	55
ENSG00000079387	244	220	840	1072.31	399	416	1127	1143
ENSG00000079393	0	0	0	0	0	0	0	0
ENSG00000079432	2013	2483	1755	2449	2973	3258	4577	4324
ENSG00000079435	31	45	129	130	180	203	201.96	244
ENSG00000079459	6956	7010.93	5963	5890.01	6959.16	7047.51	3265	3112
ENSG00000079462	340.9	299.83	717.54	609.31	1118.29	1095.91	1240.26	1049.66
ENSG00000079482	449.54	524.3	679.41	797.56	720.62	856.43	1022.89	1030.39
ENSG00000079557	0	0	0	0	0	0	0	0
ENSG00000079616	1695	1731	3701.96	3604	1982	2058	2104	2072
ENSG00000079689	0	0	1	0	1	1	0	1
ENSG00000079691	103.77	97.18	215.61	269.09	654.38	647.8	634.7	629.86
ENSG00000079739	1395	1167	1967	1992	1565	1482	1700	1619
ENSG00000079785	3842	3953	5804	5821	4257	4472	4959	4952
ENSG00000079805	5377.68	5720.55	3539.75	4357.93	4705.52	4894.34	2790.88	2624.51
ENSG00000079819	2572	2912	2750	3536	7256	7912	7551	7497
ENSG00000079841	3	4	12	11	25	17	49	39
ENSG00000079931	25	41	32	38	610	508	485	497
ENSG00000079950	993	1071	574	562	1625	1693	963	938
ENSG00000079974	320.29	337.2	298.57	356.64	763.54	689.17	697.61	634.17
ENSG00000079999	1009	1052	2367	2624	1080	1051	1829	1870
ENSG00000080007	0	0	0	0	278.44	258.81	242.93	261.15
ENSG00000080031	121	91	44	69	101	110	62	69
ENSG00000080166	1	8	1	1	0	1	2	1
ENSG00000080189	1300	1292	1796	2046	1611	1577	2023	1902
ENSG00000080200	1456.95	1975.36	717.53	1092.04	3001.19	3123.66	1286.51	1447.14
ENSG00000080224	17.03	10.3	29	42.43	35.44	45.8	59.84	65.24
ENSG00000080293	0	0	0	0	0	0	0	0
ENSG00000080298	196	190	170	222	246	200	229	193
ENSG00000080345	1822	2149	2857	3458	2544	2544	2611	2716
ENSG00000080371	949.43	927.01	726.96	775	1198	1253	878	938.03
ENSG00000080493	79	78	134	228	52	39	54	65
ENSG00000080503	2723	3263	1894	2219	2228	2319	1388	1417
ENSG00000080511	0	0	0	0	0	0	0	0
ENSG00000080546	801	854.9	180	237.67	629.94	615.32	458.84	514.92
ENSG00000080561	97	104	125	184	108	117	126	121
ENSG00000080572	0	0	0	0	0	0	0	0
ENSG00000080573	9	8	8	4	94	123	65	70
ENSG00000080603	4642.12	5509.83	1688.66	3598.3	4636.75	4944.03	3090.39	3499.75
ENSG00000080608	1640	1705	3405	3734	936	807	1062	986
ENSG00000080618	0	1	0	1	1	1	0	0
ENSG00000080644	6	8	15	18	88	79	132	134
ENSG00000080709	50	57	115	146	17	20	17	24
ENSG00000080802	804	822	406	497	852.75	881.08	494.09	597
ENSG00000080815	2799	2724	1491	1676	2291	2338	1424	1512
ENSG00000080819	1704	1747.84	1656	1789	2000	2037	1521	1449.49
ENSG00000080822	2594	2560.6	1811	1812	3018	2981	1656	1703.51
ENSG00000080823	304	336	3245	3395	90	108	364	320
ENSG00000080824	73446.7	82932.9	88071.2	93665.7	38222.1	39861	26354	26203
ENSG00000080839	660.81	792.98	1300.7	1708.58	861.09	871.67	976.33	1098.58
ENSG00000080845	3666	3451	2895	3610	2677	3016	2262	2206
ENSG00000080854	149	231	121	194	211	218	162	138
ENSG00000080910	0	0	0	0	0	0	0	0
ENSG00000080947	312.4	438.62	242.76	369.7	590.37	613.4	388.31	446.16
ENSG00000080986	2046	2272	4070	4014	3373	3191	3692	3821
ENSG00000081014	519	635.08	791	791	806	812	810	785
ENSG00000081019	1583	1760	1100	1255	958	1127	620	618
ENSG00000081026	1888	2207	1111.42	1514	1382.77	1408.2	1010	1088
ENSG00000081041	14	3	38	34	3	1	2	2
ENSG00000081051	15	9	4	7	43	39	78	83
ENSG00000081052	4	1	7	6	172	139	328	336
ENSG00000081059	170	218	439	631	3	3	5	2
ENSG00000081087	846	879	865	939	737	774	476	492
ENSG00000081138	0	0	8	13	3	12	11	8
ENSG00000081148	0	0	5	4	3	4.12	12	16
ENSG00000081154	2101	2038	4195	4083	2810	2602	4599	4549
ENSG00000081177	241	226	612	768	276	202	564	620
ENSG00000081181	770.55	770.73	1016.71	914.6	699.07	642.17	405.66	320.69
ENSG00000081189	307.83	333.49	248.99	328.57	122.56	157.85	156.67	133.69
ENSG00000081237	0	2	4	3	4	4	11	14
ENSG00000081248	0	0	0	0	0	0	1	0
ENSG00000081277	0	1	0	0	0	0	0	1
ENSG00000081307	768.84	795.93	1779.01	1831.66	989.82	1038.19	1275.61	1280.29
ENSG00000081320	1708	1838	973	1100	1346	1541	568	548.53
ENSG00000081377	196.27	236.97	472.18	571.82	362.01	341.4	645.1	648.75
ENSG00000081386	300	354.4	192.54	288.72	603.78	594.21	381.12	431.9
ENSG00000081479	0	5	3	6	5	15	1	5
ENSG00000081665	18	10	10	32.39	9	7.11	11.24	11.02
ENSG00000081692	899.54	927.42	782.75	876.05	444.99	379.78	316.99	286.05
ENSG00000081721	432	443	959	946	418	436	700	634
ENSG00000081760	1031	1047	674	792	3743	3909	1509	1398
ENSG00000081791	1476	1511	1158	1391	1280	1301	1038	972
ENSG00000081800	0	0	0	0	0	0	0	0
ENSG00000081803	193	239	183	241	665	662	233	195
ENSG00000081818	0	0	0	1	0	3	0	2.82
ENSG00000081842	0	0	0	0	122.92	115.78	136.09	146.81
ENSG00000081853	0	0	0	0	7.36	21.62	13.19	26.14
ENSG00000081870	586	520	794	768	725	767.09	693	656
ENSG00000081913	623	679	475	593	572	551	419	349
ENSG00000081923	60	78.78	65	122	4	6	6	8
ENSG00000081985	9	8	5	7	0	1	3	3
ENSG00000082014	83	83.24	114.35	144	96.27	102	193.3	207.93
ENSG00000082068	932	1027	1029	1103	1049	1060	978	863
ENSG00000082074	2	3	7	4	2	1	1	6
ENSG00000082126	54	77	240	274.85	20	25	104	94
ENSG00000082146	687	607	871	925	520	470	522	494
ENSG00000082153	13300.5	14371.9	17031.8	16987.5	9654.35	9682.87	7874.1	7835.48
ENSG00000082175	46	72	112	134	0	0	0	0
ENSG00000082196	8	5	9.17	12.22	47.42	49.84	27	14.86
ENSG00000082212	1281	1298.02	1661.02	1813	2005	2037.3	1513.02	1714.91
ENSG00000082213	1507	1652.01	1108	1378	1591	1691	1099	1042
ENSG00000082258	999.29	1144	1004	1183	1391	1442	1564	1706
ENSG00000082269	219	282	450	505	659	651.89	443	497
ENSG00000082293	0	0	5	8	9	8	48	55
ENSG00000082397	1782	1861	4144	5050	1902	2056	5219	5143
ENSG00000082438	356	401	631	814	321	318	656	677
ENSG00000082458	78	69	470	533	148	151	365	351
ENSG00000082482	8	3	22	33	4	9	11	16
ENSG00000082497	21	22	458	572	110	83	594	568
ENSG00000082512	127	124	483	594	198	202	433	468
ENSG00000082515	437	433	968	891	355	369	544	516
ENSG00000082516	2805	3346	2064	2520	2493	2555	1520	1447
ENSG00000082556	2	2	9	7	36	30	21	44
ENSG00000082641	6803	7752	4348	5542	14243	14761	11146	11111
ENSG00000082684	2	0	2	0	0	0	0	1
ENSG00000082701	4388	4695	2472	3274	6554	6621	3251	3416
ENSG00000082781	2308	2555	4496	5219	10960	11312	14620	14382
ENSG00000082805	1120	1427	1235	1870	3369	3633	2875	3103
ENSG00000082898	5484.41	5837.57	11391.2	13077	10304.4	10033.8	12447.2	12918
ENSG00000082929	0	0	0	0	0	0	0	0
ENSG00000082996	645	702	1074	1092	497	562.01	512	501
ENSG00000083067	5	7.93	1	6	6	5	8	15
ENSG00000083093	363	336	725	831	207	249	392	458
ENSG00000083097	465.21	575.31	191.02	247.86	475.8	518.68	190.61	179.4
ENSG00000083099	748.28	837.01	684.11	739.73	901.46	876.31	835.09	787.74
ENSG00000083123	252.37	241	170	221	293	344	159	198
ENSG00000083168	2205	2441	1236	2106	2060	2235	1512	1642
ENSG00000083223	1046	1531	639	858	1139	1180	800	718
ENSG00000083290	156	139	269	275	12	9	13	13
ENSG00000083307	0	0	2	0	0	0	0	0
ENSG00000083312	9453	10910	10280	11962	9171	9424	6040.07	6180
ENSG00000083444	2072	2402	2793	3318	8559	8415	8667	8596
ENSG00000083454	132.39	115.42	686.64	692.83	92.92	114.59	192.77	217.36
ENSG00000083457	263	297	480	399	249	230	298	284
ENSG00000083520	2542.92	3163.44	2259.43	2377.3	1428	1368.07	1259.84	1349.62
ENSG00000083535	313	260	482	455	346	236	304	259
ENSG00000083544	66	72	285	294	39	41	157	204
ENSG00000083622	0	0	0	0	0	0	0	0
ENSG00000083635	246	272	521	477	201	224	294	317
ENSG00000083642	695	846	1505	1756	919	941	1301	1381
ENSG00000083720	1849.99	1916.98	3039	3283.99	1795.92	1681.96	2286.97	2285.95
ENSG00000083750	165.31	167.73	121.66	140.52	243.33	202.17	218.19	214.14
ENSG00000083782	2	3	3	2	2	6	1	4
ENSG00000083799	803	951	514	560	1271	1284	966	1072
ENSG00000083807	27.09	33.24	35.24	46.59	59.66	37.91	67.27	42.93
ENSG00000083812	554.88	653.73	338.69	421.77	370.55	383.79	264.15	212.52
ENSG00000083814	17	11	9	12	173	220	175	154
ENSG00000083817	102	94	126	120	108	98	158.88	134
ENSG00000083828	87.61	104.79	187	195.23	86	103.81	132.01	117.03
ENSG00000083838	310.22	341.84	241.34	302.3	199.26	216.96	244.96	239.99
ENSG00000083844	438	628	279.02	416	796	797	408	438.01
ENSG00000083845	22963	23930	25367	24392	13475	11609	11881	9156
ENSG00000083857	2965	4291	2600	4320	11399	11550	12115	13070
ENSG00000083896	2782	3149	2395	2540	2668	2675	2135	2166
ENSG00000083937	1109	1182	1322	1396	1755	1640	1312	1342
ENSG00000084070	2255	2314	1773	2102	1959	2085	1077	997
ENSG00000084072	1069	974	1516	1503	880	847	1188	1124
ENSG00000084073	1681.91	1692.97	2376.74	2573.31	2012.02	1986	2081.29	2039.03
ENSG00000084090	6319.03	6657.87	4633.25	4983.11	7310.02	7849.8	4342.22	4254.13
ENSG00000084092	2842.98	3039	1634.53	1751	2059	1958.51	990.01	979
ENSG00000084093	1278	1431	1390	1809	2235	2243	1632	1704
ENSG00000084110	15	8	10	3	2	12	1	2
ENSG00000084112	1126	1346	1912	2527.88	1778	1874.35	2475	2583
ENSG00000084207	9678	9698	10159	9973	13526	12200	11056	8966
ENSG00000084234	23787	25185	16580	18020	22362	23521	12091	12184
ENSG00000084444	229	265	347	375	311	316.98	327	352
ENSG00000084453	0	0	3	0	0	1	7	12
ENSG00000084463	3275	3446	3364	3858	4790	4950	4944	5017
ENSG00000084623	3859	3997	5884	5681.99	5475	5247	6817	5833
ENSG00000084628	50	55	123	148	16	12	2	7
ENSG00000084636	18	13	69	95	348	440	896	878
ENSG00000084652	1185	1173	1038	1185	5310	5767	3985	3894
ENSG00000084674	12	9	9	13	19	13	5	34
ENSG00000084676	1301	1380	448	706	2667	2639	1360	1484
ENSG00000084693	387	407	837	940.99	1320.99	1265	2056	1873
ENSG00000084710	1417	1765	217	196	4226.69	4610	1450	1467
ENSG00000084731	794	820	700	896	2788	2950	1894	1955
ENSG00000084733	3622	3757	3504	3844	6934	7065	5128	5383
ENSG00000084734	0	0	0	1	0	1	0	0
ENSG00000084754	5855	6239	6274	6397	8461	8461	6997	6783
ENSG00000084764	166	156	139	126	500	477	476	432
ENSG00000084774	3111	3843	5341.83	7177	4429	4688	5957	6015
ENSG00000085063	5270.7	5288	4723	4809	11733	11776	9936	9513.63
ENSG00000085117	249	272.31	323	302	884.06	946	857.75	809
ENSG00000085185	2112	2432	580	728	1297	1399	539	559
ENSG00000085224	2297	2857	2803	3661	3039	2882	2955	3096
ENSG00000085231	1322.98	1355.79	809.03	728.87	418.05	448.37	600.09	547.93
ENSG00000085265	0	0	0	0	0	0	0	0
ENSG00000085274	585.6	544.56	735.22	810.42	337.54	315.39	414.64	377.84
ENSG00000085276	248	277	602	747.06	356.24	328	733	813
ENSG00000085365	754	931	1105	1175	602	620	690	753
ENSG00000085377	1742	1833	1483	1621	1897	1975	1279	1293
ENSG00000085382	272	331	385	405	319	391	332	338
ENSG00000085415	1484	1388.95	2146.32	2196.21	2910.26	2960	3051.98	2962
ENSG00000085433	4999	5435	931	1092	2045	2208	450	415
ENSG00000085449	573	684	1511	1833	1579	1727	2414	2444
ENSG00000085465	112	85	40	33	25	31	15	23
ENSG00000085491	1073.75	1216.38	3370.25	3747.53	849.53	882.63	1835.94	1888.34
ENSG00000085511	782.74	800.01	1080.16	1254.49	1297.14	1316.55	1878.99	1737.02
ENSG00000085514	2	3.07	3	1	16	14.03	8	1
ENSG00000085552	2	1	0	0	103	124	247	275
ENSG00000085563	734	847	111	167	4159	4483	443	508
ENSG00000085644	551	537	233	306	588	669	456	426.01
ENSG00000085662	1899	1878.24	2273.82	2033.31	3875	3778.01	3948	3739.81
ENSG00000085719	2985	3207	1656	2155	6803	7051	2578	2859
ENSG00000085721	1778.64	1921.57	1643.22	1750.97	1105.89	1093.83	961.15	963.53
ENSG00000085733	5419	5965	8472	9776	4881	5232	7026	6703
ENSG00000085741	10	11	12	22	17.25	35	43	28
ENSG00000085760	905	843	2085	2226	739	687	1570	1433
ENSG00000085788	626.73	613.35	1156	1262.31	1075.7	1123	1385	1255
ENSG00000085831	12	6	4	3	41	53	115	164
ENSG00000085832	990	1023	1148	1380	1598	1605	1079	1155
ENSG00000085840	1977	2138	1966	2177	1318	1282	1393	1382
ENSG00000085871	125	96	285.02	294	135.03	114	332.01	270
ENSG00000085872	3897.86	4297.59	2573.63	3022.1	2291	2281.17	1725.55	1667.04
ENSG00000085978	1745	2018	1688	2019	792	752	648	620
ENSG00000085982	476	573	1550	1812	266	295	935	1002
ENSG00000085998	835.59	958.48	1622.84	1771.42	1971.07	1900.75	2618.15	2541.45
ENSG00000085999	1488.31	1777.51	1399.97	1457.5	1501.7	1529.4	1201.45	1143.73
ENSG00000086015	2279.51	2434.25	1736.09	2222.77	6866.91	7152	3635.04	3557.52
ENSG00000086061	7263	7818	8756	8666	10329	10703	9898	9981
ENSG00000086062	1700	1956	1851	2097	3711	4085	3368	3602
ENSG00000086065	1619	1679	2006	1731	1923	1770	1712	1614
ENSG00000086102	2032	2243	1907	2108	1243	1276	1263	1285
ENSG00000086159	3	1	4	3	3	2	3	8
ENSG00000086189	1053	1082	1536	1584	1097	1034	970	847
ENSG00000086200	1033	1071	2309	2846	546	597	1189	1254
ENSG00000086205	4	21	15	28	59.82	64	40.98	52
ENSG00000086232	4919.79	4793.34	4250.46	4960.73	7435.06	7898.95	5569.32	5615.18
ENSG00000086288	0	0	0	0	0	0	1	0
ENSG00000086289	374	291	978	1011	1097	1160	1115	1074
ENSG00000086300	131	101	447	478	242	229	381	373
ENSG00000086475	1294	1216	3373	3504	1022	1009	2336	2313
ENSG00000086504	1102	1207	2156	2215	855	797	2130	1790
ENSG00000086506	0	0	0	0	0	0	0	0
ENSG00000086544	340	346	142	167	600	592	476	475
ENSG00000086548	6.54	10.97	3.69	8.46	3.51	2	2	6.75
ENSG00000086570	34	33.48	13	28.72	20.66	29.22	13	7
ENSG00000086589	2219	2252	2496	2716	1641	1779	1561	1673
ENSG00000086598	5538.63	5718.66	5488.82	6215.34	6559.48	6463.54	4720.13	4774.53
ENSG00000086619	244	240	88	114	468	389	136	114
ENSG00000086666	1478	1531	825	901	1999	1947	1228	1189
ENSG00000086696	3	1	27	33	4	3	10	6
ENSG00000086712	662	782	681	806	783	812	684	552
ENSG00000086717	0	0	0	4	1	0	0	0
ENSG00000086730	31	33	218	218	64	96	854	794
ENSG00000086758	8197	10580	5097	7999	21330	22485	15043	15417
ENSG00000086827	850	876	1350.97	1452	1884.95	1911	2032	2143
ENSG00000086848	313.61	318	541	685.94	608.3	613	954.87	1044.76
ENSG00000086967	1	0	1	0	2	0	0	1
ENSG00000086991	1	1	34	48	14	8	191	123
ENSG00000087008	427	450.77	375.47	375	714	666.67	387	385
ENSG00000087053	466	436	1611	1853	562	626	1940	1952
ENSG00000087074	4325	4236	3141	3291	2553	2728	1672	1521
ENSG00000087076	52	50	64	59	137	100	137	96
ENSG00000087077	145	140	1920	1769	385	444	3606	3378
ENSG00000087085	88	65	37	43	328	340	188	273
ENSG00000087086	36242	35796	20138	20271	55227	51600	40405	34336
ENSG00000087087	5434	6281	7035	7596	5821	6275	6332	5896
ENSG00000087088	627	698	1591	1426	1246	1399	2929	2522
ENSG00000087095	391.01	501.01	412.85	491.13	800.96	785.64	722.3	668.27
ENSG00000087111	980	1029	907.03	1000	1375	1449	1461	1409
ENSG00000087116	4	8	7	13	329	350	367	403
ENSG00000087128	0	1	2	5	0	0	0	0
ENSG00000087152	2221	2288	1599	1857	2290	2435	2632	2734
ENSG00000087157	402	423	497	538	641	569	673	667
ENSG00000087191	3666	3619	5005.75	5186.02	5202	5275	5421.06	5329.68
ENSG00000087206	761	856	1121	1237	510	619	880	865
ENSG00000087237	0	0	0	0	0	1	0	1
ENSG00000087245	360	362	441	491	4726	4628	5632	5814
ENSG00000087250	0	0	0	0	0	0	0	0
ENSG00000087253	250	303	325	399.15	24	26	60	61
ENSG00000087258	326	357	328	448	541	544	333	340
ENSG00000087263	1949	2167.97	1866.96	2075.54	1323	1504	1239	1250
ENSG00000087266	331	329	1174	1390	509	580	814	789
ENSG00000087269	1553.93	1626.58	2114.37	2286.3	904.92	1060.06	1385	1360
ENSG00000087274	2198	2320	2862	3260	3001.17	3155	3676	3675
ENSG00000087299	1678.17	1775.09	1089.77	1219.89	1740.72	1617.34	898.4	886.91
ENSG00000087301	436	468	216	228	550	625	177	218
ENSG00000087302	2751.48	2640.59	4435.45	4356.81	2678.78	2882.52	3753.96	3519.95
ENSG00000087303	172.52	203.41	158.55	165.19	77.22	112.48	48.04	43.05
ENSG00000087338	1454	1643	1039	1067	2026	2038	712	908
ENSG00000087365	11370	11965	12247	13921	9746	10391	9935	9866
ENSG00000087448	401.77	395	905	1034	633	640.06	1085	991.6
ENSG00000087460	30032.5	29252.7	33191.3	36161.4	30395.8	31789.8	29819	28778
ENSG00000087470	1807.44	1923	2020	2208	3501	3672.42	2999.35	2987
ENSG00000087494	46	40	265	272	60	44	143	129
ENSG00000087495	10	8	10	16	13	13	26	16
ENSG00000087502	544	548.16	1371	1398.06	1245.98	1236.98	1677.97	1502
ENSG00000087510	1727	1588	2266	2607	0	0	0	3
ENSG00000087586	3753	4093	8056	8295	2160	2095.99	3754	3650
ENSG00000087589	2	3	7	8	11	4	5	1
ENSG00000087842	46	60	69	77	97	92	116	124
ENSG00000087884	333	333.64	57	74	707	629.56	172	162
ENSG00000087903	543	564	330.03	457	993	1143	564	562
ENSG00000087995	636.93	601.82	748.17	760.65	612.44	650.64	831.87	696.28
ENSG00000088002	0	0	0	2	1	0	0	1
ENSG00000088035	549	500	576	640	442	497	305	312
ENSG00000088038	1857.33	2000.48	2393.52	2889.34	2332	2476.82	2645.79	2603.71
ENSG00000088053	0	0	2	1	2	6	16	20
ENSG00000088179	302.01	310.95	412.67	460.29	833.11	727.73	737.83	769.95
ENSG00000088205	2590	2964	4224	4463.59	3313.01	3303.11	4678.86	4595.01
ENSG00000088247	8110	9067	8565	10774	9519	10643	9242	8911
ENSG00000088256	3168	3507	2386.26	2864	4717.93	4868	2560	2508
ENSG00000088280	621	746	760	882	645	679	484	478
ENSG00000088298	677	654	600	717	818	806	848	807
ENSG00000088305	997	1200	999	1506	1227	1233	672	755
ENSG00000088320	0	0	0	0	0	0	0	0
ENSG00000088325	10305	11660	13566	14727	9400	9604	9428	9216
ENSG00000088340	93	92	35	31	42	56	24	20
ENSG00000088356	1620	1629	1378	1191	849	823	822	728
ENSG00000088367	424	464	1020	1179	1229	1325	1593	1619
ENSG00000088386	0	0	0	1	0	0	0	2.09
ENSG00000088387	1101.24	1167.16	1507.23	1887	1198.87	1237.48	1041.14	1027.51
ENSG00000088448	1381	1584	942	999	1057	1050	624	653
ENSG00000088451	330	338	482	552	331	303	337	350
ENSG00000088538	226	218	535	700	101	98	295	352
ENSG00000088543	40	51	212	203	86	95	340	317
ENSG00000088682	980	1027	1322	1527	982	1022	1125	1121
ENSG00000088726	2	1	3	2	2	9	47	45
ENSG00000088727	81.04	97.04	176.05	169.33	71.04	108	161.12	143.97
ENSG00000088756	169	153	33	46	466	436	102	116
ENSG00000088766	562	490	791	780	702	574	925	771
ENSG00000088782	0	0	0	0	0	0	0	0
ENSG00000088808	2540	2877	983	1130	1057	1190	416	347
ENSG00000088812	2180	2573	1457	1893	2683	2637	1700	1780
ENSG00000088826	890	942	690	630	946	990	582	517
ENSG00000088827	3	14	0	0	0	1	0	0
ENSG00000088832	6642.92	6996.97	7161	7436.24	5715	6199.99	5540.39	5205.99
ENSG00000088833	1721	1760	2217	2388	1972	1825	2092	1988
ENSG00000088836	438	447	315	359	339	466	255	223
ENSG00000088854	225	221	296	366	356	304	319	348
ENSG00000088876	232	244.04	386.15	402.86	111	101.88	200	216
ENSG00000088881	57	52	60	68	27	27	18	32
ENSG00000088882	1	3	1	2	0	0	0	0
ENSG00000088888	1541	1721	2292	3206	1449.01	1488.39	1920	1993
ENSG00000088899	930	1076	304	364	1721	1989	794	754
ENSG00000088926	0	0	0	0	0	0	0	0
ENSG00000088930	3141.87	3363.96	4373.97	5223.89	2911.99	3078.97	3228.97	3320.93
ENSG00000088970	313	279	201	246	343	365	205	201
ENSG00000088986	6682	6614	5355	5105	7943	7156	4659	3891
ENSG00000088992	26	18	50	27	18	21	41	31
ENSG00000089006	3375.87	3369.07	3685	3881.99	2332	2186.29	1941	1846.42
ENSG00000089009	19362	19106.6	27868	27046.8	15462	14143	16599.6	14653.9
ENSG00000089012	0	0	0	1	0	0	1	0
ENSG00000089022	741.69	770.46	1247.87	1145.66	517.4	532.44	692.04	618.35
ENSG00000089041	0	0	0	0	13	11	10	21
ENSG00000089048	693	774	1049	1260	629	671	750	813
ENSG00000089050	293	347	491	580.42	256	298	412	356
ENSG00000089053	4364	4853	4170	4531	3598.08	3530	2545.08	2486
ENSG00000089057	2349	2660	1603	2357	3423	3438	1649	1683
ENSG00000089060	1060	1187	280	319	2136	2432	604	578
ENSG00000089063	1681	1725	2305	2384	2606	2696	3115	3132
ENSG00000089091	93	77	52	66	56	101	52.56	62
ENSG00000089094	1164.94	1248.92	1149.26	1348.07	1952.7	2222.98	1501.87	1477.28
ENSG00000089101	3	4	3	2	1	0	0	1
ENSG00000089116	0	0	0	0	10	23	52	69
ENSG00000089123	218	255	290	332	133	130	140	138
ENSG00000089127	0	2	9	3	52	56	317	416
ENSG00000089154	5668	6975	5485	7372	7959	8532	8058	7681
ENSG00000089157	74063.3	73544.5	71851	72240	63005	58918.8	50947.7	45482
ENSG00000089159	7333.18	7691.09	10462.4	13002.9	5767.95	6151.88	9800.58	8933.08
ENSG00000089163	76	55	17	19	76	96	16	20
ENSG00000089169	0	0	4	0	2	0	2	1
ENSG00000089177	410	466	416	685	327	276	305	321
ENSG00000089195	922	873	1256	1312	1263	1155	1315	1172
ENSG00000089199	134	157	124	126	219	230	202	198
ENSG00000089220	2195	2181	2775	2990	3951	3846	3531	3502
ENSG00000089225	0	0	1	0	2	0	10	25
ENSG00000089234	781	919	650	845	805	853	787	741
ENSG00000089248	2552.61	2764.96	3037.89	2989	3586.98	3644	3469	3249
ENSG00000089250	1	0	0	0	382	474	1000	1025
ENSG00000089280	14298.9	15011.5	18997	18457	17814.9	18955	15081	13948
ENSG00000089289	1725	1642	1548	1530	1156	1221	1126	1050
ENSG00000089327	1789	1846	2549	2701	2744	3080	3680	3331
ENSG00000089335	440	460.48	469.29	411	704.04	763.96	641.46	705.75
ENSG00000089351	807	864	1118	1295	1198	1283	1198	1062
ENSG00000089356	0	0	0	0	0	0	3	0
ENSG00000089472	1	1	4	0	104	170	217	230
ENSG00000089486	1109	1207	652	773	1450	1677	940	855
ENSG00000089505	101.84	99.41	161.86	187.77	178	180.7	309	249
ENSG00000089558	0	0	0	0	0	0	1	2
ENSG00000089597	11597	12941	12187	14041	19450	20391	18422	18036
ENSG00000089639	199	207	245	275	156	147	128	130
ENSG00000089682	154.64	186	417	534	222	176.01	336	363
ENSG00000089685	2095	2294.82	3179.09	3265	4564.27	4619.09	5232.75	4814.49
ENSG00000089692	11.65	12	4	0	35	33.91	9.62	14
ENSG00000089693	3941	4247	4521	4780	7190	7363	6485	5794
ENSG00000089723	164.31	193.02	1299.5	1521.96	56.74	41.7	212.77	217.83
ENSG00000089737	9699.69	10509	7561.5	8476.04	3510.26	3580.3	2400.23	2267.17
ENSG00000089775	390.22	413.97	423.28	527.34	286.37	285.19	441.71	417.95
ENSG00000089818	1054.95	1216.2	934.62	1003.89	1827.61	1945.17	1469.07	1507.41
ENSG00000089820	457	567	1164	1263	28	25	9	18
ENSG00000089847	25	20	13	7	26	20	27	35
ENSG00000089876	953.11	903.76	1687.93	1814.61	421.8	361.44	499.43	531.42
ENSG00000089902	3612	4055	1501	1811	1552	1576	797	803
ENSG00000089916	3084	4097.91	1919	2649	1544.2	1679	938	1005
ENSG00000090006	1264	1267	1614.82	1688	6789	7244	7058	6644
ENSG00000090013	496	507	542	527	2580	2180	2479	1940
ENSG00000090020	3651	4230	1263	1620	4420	5076	1441	1296
ENSG00000090054	1920	2190	1669	1814	2101	2085	1890	1802
ENSG00000090060	6143	6794	9047	10827	2768	2809	3358	3155
ENSG00000090061	3825.11	4027.29	2800.5	3270.32	1139.36	1212.55	904.73	1050.99
ENSG00000090097	381	374	701	719	2007	2161	3507	3464
ENSG00000090104	0	3	0	0	1	0	0	0
ENSG00000090238	8	6	14	18	164	125	131	144
ENSG00000090263	324	315	413	346	328	324	439.51	396
ENSG00000090266	590.45	603.55	729.98	588.29	817.35	725.69	861.2	652.83
ENSG00000090273	4534	4699.51	8663	8266	3725.86	3916	5039	4542
ENSG00000090316	2604	2710	2847	3071	1715.26	1775	1495	1365
ENSG00000090339	488.47	354.78	923.49	896.76	13	5	10	17
ENSG00000090372	1953	2166	2694	3167	2771	2836	3485	2937
ENSG00000090376	21	19	237	246	3	1	1	8
ENSG00000090382	2	3	2.02	0	3	5.02	1	1
ENSG00000090402	0	0	0	0	0	0	0	0
ENSG00000090432	632	702	804	898	851	899	963	1065
ENSG00000090447	115	75	791	856	89	86	427	356
ENSG00000090470	602	558	755	829	910	912	1015	1051
ENSG00000090487	829.03	933.08	1426	1597.14	2440.99	2310.07	2801	2828
ENSG00000090512	0	0	4	1	0	0	5	0
ENSG00000090520	2647.21	2799.32	2948.58	3129.8	2545.28	2513.02	2613.38	2591.96
ENSG00000090530	520	444	594	631	238	247	118	94
ENSG00000090534	1	0	1	3	1	5	10	7
ENSG00000090539	13	18	32	28	152	167	256	251
ENSG00000090554	26.8	19.1	75.13	66.19	9	12.74	63.29	67
ENSG00000090565	1442	1597	787	826	3875.53	4052	1199	1167
ENSG00000090581	710.21	731.84	650.3	582.29	1420.08	1452.79	1231.39	1050.57
ENSG00000090612	371	453	781	912	457	420.22	782	707
ENSG00000090615	1398	1655	1742	2342.96	2436	2426	2356.85	2206
ENSG00000090621	8248	8245.71	10622.3	11255	8506	9079	6577	6169
ENSG00000090659	0	0	0	0	3	0	2	3
ENSG00000090661	132	124	221	198	206	257	179	156
ENSG00000090674	1081	1083	540	649	1722	1723	618	679
ENSG00000090686	1477.17	1719	2216	2613	2364	2384	1943.59	1931
ENSG00000090776	4101	4261	3054	3827	2349	2546	843	829
ENSG00000090857	3791.16	4216.34	3783.75	5604.57	4059.45	4243.54	4065.2	4280.37
ENSG00000090861	3769.37	4079.53	4237.45	4473.13	3459.8	3646.7	3151.95	3024.63
ENSG00000090863	4260	4735	2583	3356	9952	10521	6737	7002
ENSG00000090889	3570.98	4086.97	4324.99	4504	4827.96	5334.93	3810.95	3976
ENSG00000090905	1602	1953	2031	2914	1593	1573	1931	1938
ENSG00000090924	305.06	318	615	858	593	569	1451	1415.99
ENSG00000090932	73	50	172	171	68	46	76	73
ENSG00000090971	277.79	244.17	688.77	582.48	230.9	172.36	595.43	525.35
ENSG00000090975	155	193	673	996	226	212	606	571
ENSG00000090989	1207	1185	1211	1374	1127	1161	1102	1138
ENSG00000091009	1805.16	2067.14	1310.34	1589.44	1569.01	1497.58	1343.98	1441.36
ENSG00000091010	3	2	2	2	4	14	13	4
ENSG00000091039	1983	2091	1284	1644	3726	3720	1899	2018
ENSG00000091073	426.88	440.08	397.8	413.92	739.67	831.82	830.22	732.5
ENSG00000091106	46	49	4	7	25	36	13	28
ENSG00000091127	979	1078	1579	1794	2385	2334	1396	1445
ENSG00000091128	1.19	0	4	7	0	0	0	0
ENSG00000091129	296	293	887	937	17	14	17	17
ENSG00000091136	1624	1806.11	9182.53	11079.2	3563	3722	6854.48	6570.94
ENSG00000091137	26	23	10	7	78	74	6	15
ENSG00000091138	0	0	0	0	0	0	0	0
ENSG00000091140	2110	2303	2654	2826	2313	2258	2380	2259
ENSG00000091157	879.32	1150.96	527.88	586	1056	1076	525.79	603.87
ENSG00000091164	1335	1416.04	1672	1764	1235	992	1349	1304.13
ENSG00000091181	2	0	0	0	0	3	0	2
ENSG00000091262	2	5	15.38	5.85	21.04	40.33	42.96	43.58
ENSG00000091317	3421.6	3798.59	3382.82	3504.71	4539.21	4534.34	2875.62	2734.86
ENSG00000091409	2692	2753	3448	4187	5506	5424	6669	6809
ENSG00000091428	18	23	67	73	28	42	33	36
ENSG00000091436	793.9	977	1915	2457	1657	1636	3068.39	3228
ENSG00000091482	0	0	0	0	1	0	1	0
ENSG00000091483	2913	3046	3593	3623	2238	2083	2296	2310
ENSG00000091490	386	368	618	688	2337	2298	2769	2856
ENSG00000091513	34	26	15	14	19	8	3.84	22
ENSG00000091527	5470	5842	6514	6855	6324	6800	6687	6466
ENSG00000091536	1	0	4	0	1	0	1	0
ENSG00000091542	9131.92	9190.73	2377.88	2556.89	3407	3861.96	2013	1955.84
ENSG00000091583	0	0	0	1	0	0	1	0
ENSG00000091592	328	338	299	379	239	182	294	257
ENSG00000091622	19	12	28	65	248	256	587	602.05
ENSG00000091640	1213	1286.19	1249	1171	504	495	554	455
ENSG00000091651	2035.78	2153.2	1542.94	1367.1	1840.35	1893.93	1113.02	1115.55
ENSG00000091656	238	292	676	1058	275	290	968	1101
ENSG00000091664	0	0	0	0	0	0	1	0
ENSG00000091704	0	0	0	0	0	1	0	1
ENSG00000091732	484	430	924	845	327	294	594	514
ENSG00000091831	2	3	5	0	12	2	11	15
ENSG00000091844	177	169	270	307	254	247	132	148
ENSG00000091879	72	65	1149	1372	2	4	4	3
ENSG00000091947	525	510	1099	1125	425	443	944	837
ENSG00000091972	1	0	1	1	23.75	20.92	46.22	44.55
ENSG00000091986	628	631.04	245	293	2006.29	2132	4578	4320
ENSG00000092009	0	0	0	0	0	0	0	0
ENSG00000092010	1250	1240	1460	1383	1957	1936	1824	1607
ENSG00000092020	214	221.36	457	564	272	239	316	333.95
ENSG00000092036	497.71	485.25	837.67	728.1	590.49	673.95	746.81	693.37
ENSG00000092051	1	0	0	1	250	210	743	713
ENSG00000092054	0	0	0	0	0	0	0	2
ENSG00000092067	0	0	0	0	0	0	0	0
ENSG00000092068	191	154	171	253	66	111	25	40
ENSG00000092094	639	680	813	752	1174	1104	1088	1003
ENSG00000092096	892	870	463	497	974	1044	385	323
ENSG00000092098	2531.84	2496.87	1537.37	1809.52	1365.16	1488.75	1106.54	1020.6
ENSG00000092108	1545	1483	1703	1833	1245	1318	1240	1189
ENSG00000092140	441	513	590	611	880	863	894	904
ENSG00000092148	2879	3538	3528	4479.05	3770	3801	3653	3877
ENSG00000092199	22180	22979	23633	23637	16108	16374	15630	15517
ENSG00000092200	0	0	1	0	4	3	2	7
ENSG00000092201	11030	12292	13397	15004	5686	5514	5759	5521
ENSG00000092203	2835.21	2851	2010.67	2372.21	1763.87	1792.68	1571.92	1521
ENSG00000092208	489	566	448	446	303	255	261	246
ENSG00000092295	17	7	28	39	18	16	70	51
ENSG00000092330	1982	1995	770	937	1243	1329	837	746
ENSG00000092345	0	0	0	0	0	0	0	0
ENSG00000092377	0	0	0	0	0	0	0	0
ENSG00000092421	467	569.9	96	126	513	546	84	89
ENSG00000092439	1024	1202	1317	1791	1974	1994.23	1532	1559
ENSG00000092445	295	297	953.75	1066	942	1103.03	1713	1694
ENSG00000092470	294	281	995	1005.98	761	754	1317	1320.7
ENSG00000092529	0	1.45	0.74	5.03	1	9.37	12.07	10.99
ENSG00000092531	1188	1351	1233	1319	1933	2169	1809	1816
ENSG00000092607	5227	5665	9798	11865	43	56	169	193
ENSG00000092621	43952	44774	47019	46545	5070	5149	4007	3611
ENSG00000092758	230	226	272	309	1	2	6	3
ENSG00000092820	4342	4771	5132	5702	10346	11083	13615	12776
ENSG00000092841	4486.46	4697.5	4609.35	4338.79	8846.32	7945.53	7824.83	6034.47
ENSG00000092847	1846	2247.99	1133	1474	3938	4145	2528	2703.75
ENSG00000092850	2	0	3	1	0	0	0	0
ENSG00000092853	2619	3376	1382	2144.99	4295.26	4601.99	2049	2196
ENSG00000092871	167.21	180.83	455.85	482.38	291.6	174.93	546.89	471.14
ENSG00000092929	9	8	4	13	1100	1241.09	4128	3958.01
ENSG00000092931	568.39	553.69	346.15	376.73	733.18	714.41	402.35	354.07
ENSG00000092964	1361	1465	1681	1994	2751	2942	3179	3269
ENSG00000092969	5.73	3.21	45.57	76.01	41.62	69.48	704.7	722
ENSG00000092978	365	388	332	340	325	352	265	231
ENSG00000093000	2315	2477	3634	4300	3898	3947	3675	3855
ENSG00000093009	959	984	1672	1815	1980	1909	2152	2016
ENSG00000093010	841	785	1386	1275	736	694	1139	967.69
ENSG00000093072	2	1	1.96	0	0	2	7	4
ENSG00000093100	1190.66	1083.83	803.74	831.59	1008.87	1066.44	393.37	457.31
ENSG00000093134	0	0	0	0	1	0	0	0
ENSG00000093144	810	761	1608	1682	833	833	1523	1574
[truncated: 59,155 more rows]
